# Supplementary material for: Comprehensive bioinformatics analyses reveal immune genes responsible for altered immune microenvironment in intervertebral disc degeneration
Source: Mol Genet Genomics. 2022 Jun 29;297(5):1229–42. doi: 10.1007/s00438-022-01912-3 (PMC9418280; doi:10.1007/s00438-022-01912-3)
Supplement: Supplementary file 2 — Supplementary Table S1. GSEA–GO results (IDD patients versus HV) [file 438_2022_1912_MOESM2_ESM.csv]

	ONTOLOGY	ID	Description	setSize	enrichmentScore	NES	pvalue	p.adjust	qvalues	rank	leading_edge	core_enrichment
GO:0000228	CC	GO:0000228	nuclear chromosome	521	-0.395064419910008	-1.92612366074445	1e-10	2.3606e-08	2.06631578947368e-08	8380	tags=43%, list=24%, signal=33%	RING1/NDC80/TERF1/CSNK2A1/ZNHIT1/EXOSC9/CDK13/XRCC1/NRIP1/REPIN1/POLD1/RAD51D/MCM10/SETD3/SOX18/APTX/TNKS/KAT2A/ATM/SMARCC1/DNA2/SYCE2/RAD9B/CHAF1A/PINX1/XPA/LRIF1/RNF2/SFR1/HMGXB4/MLH1/BCAS2/SMC1A/CPSF6/SIRT1/PLRG1/DFFA/PPP1CC/CITED2/PLCB1/SS18/TTI2/ARID1B/MEF2C/ANP32E/XRCC3/NFATC1/HDAC1/CDK12/TELO2/SMARCC2/EED/SMARCA1/THOC2/THOC3/ZSCAN4/POLR2B/DDB1/TP53/CCNB1IP1/PARP1/SMARCD1/PBRM1/SMARCA2/CENP…
GO:0000278	BP	GO:0000278	mitotic cell cycle	952	-0.364342367711848	-1.86574432480205	1e-10	2.3606e-08	2.06631578947368e-08	8607	tags=41%, list=25%, signal=32%	PSMB5/ANAPC7/PSME2/SFI1/DSN1/SOX4/ANAPC15/PSMA6/FOXM1/RPS6/SBDS/CUL2/PSMA3/NDC80/PNPT1/DYNC1H1/VCP/CDK13/MAP4/LATS1/FBXW11/PSMB6/MCM10/CCNJ/CNTROB/PSMC4/FBXL18/PSMD7/EIF4E/TNKS/PRCC/CUL5/RBBP8/MAGI2/ATM/PSMD3/DLG1/DNA2/PSMA2/RAD9B/IL10/ZPR1/PINX1/RNF2/SNX9/APP/PTPN11/PSMB2/ZNF207/RAN/PKD1/YTHDC2/ZFP36L2/TUBA4A/CCNG1/LGMN/DRG1/ZFYVE19/MKI67/TMEM14B/ANAPC11/VRK1/PSMB4/CDCA8/SLC9A3R1/SMC1A/SON/SIRT1…
GO:0002274	BP	GO:0002274	myeloid leukocyte activation	625	0.395550174671421	1.80547302783367	1e-10	2.3606e-08	2.06631578947368e-08	8035	tags=38%, list=23%, signal=30%	OLFM4/PLAC8/ACAA1/CEACAM6/ELANE/NAMPT/DEFA4/CTSG/CEACAM8/ARG1/ANXA3/LTF/NDUFC2/AZU1/HP/CAMP/SLPI/AHSG/LRG1/LCN2/TNFAIP6/CLEC5A/MCEMP1/MPO/ORM2/DYSF/CLEC4D/ARPC5/LILRA3/MMP9/VSIG4/ORM1/BATF2/VNN1/FCAR/P2RX1/BPI/PTAFR/PPBP/PLSCR1/CRISPLD2/ADAM8/CYSTM1/ABCA13/NFASC/MGAM/CEACAM3/LTBR/PSAP/FPR2/GPR84/MMP25/GCA/CXCR1/LILRA2/CSF2/S100P/CPLX2/CLU/FCGR2A/RAB24/TLR6/HK3/GAB2/SLC2A3/C5AR1/CXCR2/C3AR1/CR1/SI…
GO:0002275	BP	GO:0002275	myeloid cell activation involved in immune response	525	0.415935416104186	1.86969957987773	1e-10	2.3606e-08	2.06631578947368e-08	8035	tags=40%, list=23%, signal=31%	OLFM4/PLAC8/ACAA1/CEACAM6/ELANE/DEFA4/CTSG/CEACAM8/ARG1/ANXA3/LTF/NDUFC2/AZU1/HP/CAMP/SLPI/AHSG/LRG1/LCN2/TNFAIP6/CLEC5A/MCEMP1/MPO/ORM2/DYSF/CLEC4D/ARPC5/LILRA3/MMP9/ORM1/VNN1/FCAR/P2RX1/BPI/PTAFR/PPBP/CRISPLD2/ADAM8/CYSTM1/ABCA13/NFASC/MGAM/CEACAM3/PSAP/FPR2/GPR84/MMP25/GCA/CXCR1/LILRA2/S100P/CPLX2/FCGR2A/RAB24/HK3/GAB2/SLC2A3/C5AR1/CXCR2/C3AR1/CR1/SIGLEC9/F2RL1/RNASE2/PRTN3/RAB3D/MAPK14/S100A1…
GO:0002283	BP	GO:0002283	neutrophil activation involved in immune response	471	0.430813410477237	1.92225441965388	1e-10	2.3606e-08	2.06631578947368e-08	6280	tags=33%, list=18%, signal=28%	OLFM4/PLAC8/ACAA1/CEACAM6/ELANE/DEFA4/CTSG/CEACAM8/ARG1/ANXA3/LTF/NDUFC2/AZU1/HP/CAMP/SLPI/AHSG/LRG1/LCN2/TNFAIP6/CLEC5A/MCEMP1/MPO/ORM2/CLEC4D/ARPC5/LILRA3/MMP9/ORM1/VNN1/FCAR/P2RX1/BPI/PTAFR/PPBP/CRISPLD2/ADAM8/CYSTM1/ABCA13/NFASC/MGAM/CEACAM3/PSAP/FPR2/GPR84/MMP25/GCA/CXCR1/LILRA2/S100P/FCGR2A/RAB24/HK3/SLC2A3/C5AR1/CXCR2/C3AR1/CR1/SIGLEC9/RNASE2/PRTN3/RAB3D/MAPK14/S100A12/PGLYRP1/CD55/CDA/FPR…
GO:0002446	BP	GO:0002446	neutrophil mediated immunity	482	0.428184966284514	1.91496028150245	1e-10	2.3606e-08	2.06631578947368e-08	6280	tags=33%, list=18%, signal=27%	OLFM4/PLAC8/ACAA1/CEACAM6/ELANE/DEFA4/CTSG/CEACAM8/ARG1/ANXA3/LTF/NDUFC2/AZU1/HP/CAMP/SLPI/AHSG/LRG1/LCN2/TNFAIP6/CLEC5A/MCEMP1/MPO/ORM2/CLEC4D/ARPC5/LILRA3/MMP9/ORM1/VNN1/FCAR/P2RX1/BPI/PTAFR/PPBP/CRISPLD2/ADAM8/CYSTM1/ABCA13/NFASC/MGAM/CEACAM3/PSAP/FPR2/GPR84/MMP25/GCA/CXCR1/S100P/FCGR2A/RAB24/HK3/SLC2A3/C5AR1/CXCR2/C3AR1/CR1/SIGLEC9/F2RL1/RNASE2/PRTN3/RAB3D/MAPK14/S100A12/PGLYRP1/CD55/CDA/FPR1…
GO:0005694	CC	GO:0005694	chromosome	931	-0.392550205512139	-1.9970405970588	1e-10	2.3606e-08	2.06631578947368e-08	8380	tags=43%, list=24%, signal=34%	RING1/NDC80/TERF1/POLQ/CSNK2A1/ZNHIT1/EXOSC9/VCP/CDK13/XRCC1/NRIP1/REPIN1/POLD1/RAD51D/MCM10/SETD3/EID3/HMCES/SOX18/PCGF5/PPHLN1/APTX/TNKS/KAT2A/RBBP8/ATM/SMARCC1/DNA2/SYCE2/FANK1/RAD9B/CHAF1A/PINX1/XPA/LRIF1/RNF2/SFR1/ZNF207/RAN/SMC6/NUP43/HMGXB4/RANGAP1/CAPN2/MLH1/MYCN/MKI67/CDCA8/BCAS2/SMC1A/CENPN/CPSF6/SIRT1/CTCF/PLRG1/DFFA/PPP1CC/CITED2/PLCB1/SS18/DCTN5/TTI2/NUP37/ARID1B/CLOCK/MEF2C/ANP32E/X…
GO:0005759	CC	GO:0005759	mitochondrial matrix	440	-0.421714645300308	-2.03454105797055	1e-10	2.3606e-08	2.06631578947368e-08	10119	tags=62%, list=29%, signal=44%	ETFDH/MRPL27/DGUOK/MRPS15/GFM2/VDAC2/CHCHD1/NSUN4/DMGDH/PMPCB/ECI1/MRPS18A/AUH/NDUFS1/MRPL43/PDK2/CPS1/MRPL17/POLG/MPG/MPV17L2/ETHE1/BCKDHA/ISCA2/IDH2/ECHS1/MRPS7/NDUFAF1/MRPL33/PDK1/MRPL20/ARG2/ALDH1B1/THEM5/NDUFA9/MRPS16/UQCRC2/MRPL12/ACADM/GLYAT/GLUD1/MRPL23/TFAM/ARL2/GCDH/TK2/MRPS11/MRPS31/FASTKD5/FASTK/FAHD1/LIAS/MRPL42/NMNAT3/PTCD1/OTC/PITRM1/MRPL36/ATAD3A/MRPS34/MRPL15/SARDH/NDUFS3/MRPS12/…
GO:0005815	CC	GO:0005815	microtubule organizing center	695	-0.347829757456779	-1.73839571680135	1e-10	2.3606e-08	2.06631578947368e-08	7503	tags=37%, list=22%, signal=30%	SPECC1L/KATNA1/ZFYVE19/PODXL/RPP25/ZNF12/KIAA0586/IFT140/BCAS2/WDR11/ARL3/SPATA7/IFT52/CEP44/ALS2/DCTN5/MAMLD1/KIF23/TTI2/CCDC14/CFAP20/ARHGEF10/CAMK2N2/CKAP2/MACROD2/CLASP2/TTC12/CCDC15/FOPNL/CAPRIN2/CDK5RAP2/CEP95/RAPGEF6/LCK/KIF3A/HEPACAM2/CROCC/RAD23A/BCCIP/ATF4/CBY1/IFT88/MAPRE2/NME7/PLK4/SLC1A4/RITA1/CCDC85B/DYNC1I2/CDC42BPG/CCDC120/ARL2BP/DHX9/CCDC28B/TUBGCP5/CHD3/ODF2/UVRAG/GEN1/MPHOSPH9/…
GO:0006259	BP	GO:0006259	DNA metabolic process	840	-0.377205671131761	-1.90919803075053	1e-10	2.3606e-08	2.06631578947368e-08	8871	tags=45%, list=26%, signal=34%	PARP3/PPARG/FANCL/NSMCE2/HUWE1/DMAP1/RMI2/ACTR8/EXOSC3/CHTF18/MAP3K4/HINFP/EPC2/PMS2P3/CCDC155/APLF/GPS1/APOBEC3F/FOXM1/HNRNPD/TERF1/POLQ/VCP/TK2/XRCC1/SMG1/POLD1/PALB2/USP10/RAD51D/POLR2I/MCM10/EID3/APTX/TNKS/RBBP8/BRCC3/ATM/DNA2/RAD9B/IL10/CHAF1A/PINX1/XPA/MORF4L2/TFRC/MMS19/SFR1/RAN/SMC6/YLPM1/GTF2H1/NTHL1/MC1R/PRIMPOL/FANCG/POLR2L/MLH1/POLR2D/ALKBH3/WDR33/SMC1A/SIRT1/CTCF/MUTYH/DFFA/SUPV3L1/U…
GO:0006260	BP	GO:0006260	DNA replication	264	-0.477599679099904	-2.19644663657849	1e-10	2.3606e-08	2.06631578947368e-08	8342	tags=52%, list=24%, signal=40%	TERF1/POLQ/REPIN1/POLD1/MCM10/RBBP8/ATM/STOML2/DNA2/TSPYL2/RAD9B/DTD1/CHAF1A/ZPR1/PRIMPOL/CACYBP/SMC1A/DNAJA3/DBF4/ING5/BRIP1/ZNF830/TP53/GLI1/LIG1/DHX9/MMS22L/RPAIN/HRAS/GEN1/HMGA1/POLD2/ESCO1/NAP1L1/ATR/RAD50/CDC7/DNAJC2/MCIDAS/MCM5/EME2/RPA2/SMC3/RNASEH2A/ORC3/RFC5/TIMELESS/HUS1/MCM8/BLM/SSBP1/NFIB/WRNIP1/SMARCAL1/MSH6/MCM2/SETMAR/PRIM1/FAF1/E2F8/POLG2/POLE3/TERF2/RHNO1/WRN/ZRANB3/ETAA1/GRWD1/…
GO:0006281	BP	GO:0006281	DNA repair	495	-0.426953481686591	-2.07642741069852	1e-10	2.3606e-08	2.06631578947368e-08	9043	tags=49%, list=26%, signal=37%	RBM17/POLR2C/HMGB1/FANCE/ABL1/PARP3/FANCL/NSMCE2/HUWE1/DMAP1/RMI2/ACTR8/HINFP/EPC2/PMS2P3/CCDC155/APLF/GPS1/FOXM1/POLQ/VCP/XRCC1/SMG1/POLD1/PALB2/USP10/RAD51D/POLR2I/EID3/APTX/RBBP8/BRCC3/ATM/DNA2/RAD9B/CHAF1A/XPA/MORF4L2/MMS19/SFR1/SMC6/GTF2H1/NTHL1/MC1R/PRIMPOL/FANCG/POLR2L/MLH1/POLR2D/ALKBH3/WDR33/SMC1A/SIRT1/MUTYH/USP1/USP47/XRCC3/FH/PAXIP1/COPS2/RBX1/OGG1/TRIP12/POLR2K/LOC100133315/RAD23A/BC…
GO:0006364	BP	GO:0006364	rRNA processing	198	-0.618475884354106	-2.75080198204725	1e-10	2.3606e-08	2.06631578947368e-08	8947	tags=78%, list=26%, signal=58%	RRP36/LSM6/FAM207A/RRP8/EXOSC3/POP4/DDX21/FRG1/PA2G4/RPS6/SBDS/FCF1/EXOSC9/MRPS11/UTP23/PIH1D1/BMS1/DDX52/KRI1/EIF4A3/DDX56/RPP25/EMG1/RPS27/RPL7L1/RPL11/EXOSC7/SIRT1/BOP1/DHX37/RPL7/FBLL1/RPL14/DDX24/UTP14C/WBP11/EXOSC1/MRM1/TSR2/RIOK1/RPP38/NOP2/THUMPD1/DDX27/RPS8/RPL35A/WDR74/TSR1/UTP18/UTP14A/RPF1/WDR36/FTSJ3/MRTO4/ERI3/DKC1/NGDN/RPP40/BYSL/RPS15/NOL8/SRFBP1/NOL9/EXOSC10/RRP9/MPHOSPH10/DDX10/…
GO:0006399	BP	GO:0006399	tRNA metabolic process	156	-0.5361405741725	-2.31137048101356	1e-10	2.3606e-08	2.06631578947368e-08	8757	tags=68%, list=25%, signal=51%	EXOSC3/POP4/TRMT2B/POLR3K/MTO1/EXOSC9/CPSF4/TSEN54/PTCD1/PUS3/METTL6/TRMT11/DTD1/DUS4L/RPP25/FARSA/METTL2B/POP1/EXOSC7/ELP3/TARS2/THG1L/TPRKB/TRMT6/ELP5/LAGE3/THADA/TRMU/AIMP1/TRMT12/FARS2/PARS2/METTL8/ADAT3/RPP38/PSTK/THUMPD3/IARS2/THUMPD1/TRMT10B/TRMT10C/ELP6/RPP40/NARS2/EXOSC10/CDKAL1/NSUN2/TYW1/PPA1/TP53RK/POP7/PRORSD1P/AARS2/POP5/NSUN6/EEF1E1/SLFN13/DDX1/CDK5RAP1/ELP4/HSD17B10/BCDIN3D/TRMT61…
GO:0006412	BP	GO:0006412	translation	589	-0.378789288185043	-1.85873309737526	1e-10	2.3606e-08	2.06631578947368e-08	9751	tags=60%, list=28%, signal=44%	MRPS18A/PUM1/MTRF1/CNOT6/CNOT3/MRPL43/SESN2/FXR1/EIF2S2/DHX33/MRPL17/DNAJC1/ALKBH1/RPL28/MPV17L2/TRNAU1AP/PASK/UHMK1/RPS2/NCBP1/SERP1/EIF4H/MCTS1/RBM4B/PTCD3/EIF2B4/MRPS7/RPS6KB1/MRPL33/APEH/MRPL20/MAGOH/MTIF2/RPLP2/MRPS16/RPL26L1/EIF3K/MRPL12/NCK2/PA2G4/SOX4/DHPS/CAPRIN1/RPS6/HNRNPD/MRPL23/RPL19/MRPS11/MRPS31/TACO1/DHX29/MRPL42/MIF4GD/OGFOD1/RPS29/EIF4E/MRPL36/RPL22/COA3/NCK1/MRPS34/MRPL15/MRPS1…
GO:0006518	BP	GO:0006518	peptide metabolic process	746	-0.336504049071684	-1.69231556621161	1e-10	2.3606e-08	2.06631578947368e-08	8239	tags=47%, list=24%, signal=37%	MRPS11/MRPS31/DISP1/TACO1/DHX29/MRPL42/MIF4GD/OGFOD1/RPS29/EIF4E/MRPL36/RPL22/COA3/NCK1/MRPS34/MRPL15/MRPS12/UNK/PCSK7/EIF1AD/EIF3J/MRPS10/FASTKD3/TUFM/EIF3G/TARBP2/MRPL55/GFM1/MRPL46/APP/ACO1/EIF4A3/EEF1D/ZFP36L2/DRG1/NLN/ZC3H15/GSTP1/EIF4ENIF1/FARSA/RPS27/MRPL38/PER2/POLR2D/MRPS14/LIN28A/RPL11/CHAC2/PCSK5/CIRBP/LARP1/TARS2/HSPA14/EIF2B2/RPS10/MRPL54/MRPL47/EIF3L/RPL7/MGAT3/RPL14/SECISBP2L/RMND1…
GO:0006974	BP	GO:0006974	cellular response to DNA damage stimulus	785	-0.356197448194074	-1.79670704950646	1e-10	2.3606e-08	2.06631578947368e-08	8921	tags=43%, list=26%, signal=33%	IKBKE/ABL1/PARP3/FANCL/NSMCE2/HUWE1/DMAP1/RMI2/ACTR8/NUPR1/HINFP/CDIP1/EPC2/PMS2P3/CCDC155/APLF/SOX4/GPS1/ZMAT3/FOXM1/SNW1/NEK1/POLQ/VCP/XRCC1/SMG1/MRPS11/POLD1/PALB2/USP10/RAD51D/POLR2I/MCM10/EID3/HMCES/APTX/RBBP8/BRCC3/ATM/DNA2/RAD9B/CHAF1A/HIPK2/XPA/MORF4L2/MMS19/SFR1/PTPN11/SMC6/GTF2H1/NTHL1/MC1R/PRIMPOL/FANCG/POLR2L/MLH1/POLR2D/ALKBH3/WDR33/SMC1A/SIRT1/MUTYH/CLOCK/USP1/USP47/XRCC3/FH/MACROD2…
GO:0008094	MF	GO:0008094	DNA-dependent ATPase activity	107	-0.597038735482418	-2.41867436185745	1e-10	2.3606e-08	2.06631578947368e-08	8784	tags=64%, list=25%, signal=48%	ACTR8/CHTF18/CHD9/POLQ/RAD51D/RAD54L2/DNA2/DHX30/GTF2H1/SUPV3L1/XRCC3/SMARCA1/BRIP1/ERCC2/PBRM1/SMARCA2/DHX9/CHD3/RAD50/DHX36/MCM5/RFC5/RUVBL2/RAD18/MCM8/BLM/WRNIP1/SMARCA4/ERCC3/RAD51C/SMARCAL1/XRCC6/CHD1L/MSH6/MCM2/TTF2/TOP2B/WRN/ZRANB3/HELQ/GTF2H3/RFC1/BPTF/SMARCAD1/CHD6/MSH5/RFC4/PIF1/TOP2A/RECQL4/INO80/RFC3/MCM3/MCM6/RUVBL1/MCM4/RAD54L/MNAT1/GTF2H4/CDC45/GINS1/RAD51/MSH2/DSCC1/GINS4/NAV2/RAD…
GO:0015934	CC	GO:0015934	large ribosomal subunit	117	-0.608134166428898	-2.50970838598882	1e-10	2.3606e-08	2.06631578947368e-08	9751	tags=85%, list=28%, signal=61%	MRPS18A/MRPL43/MRPL17/RPL28/MPV17L2/MRPL33/MRPL20/RPLP2/RPL26L1/MRPL12/MRPL23/RPL19/MRPL42/MRPL36/RPL22/MRPL15/MRPL55/MRPL46/MRPL38/RPL7L1/RPL11/MRPL54/MRPL47/RPL7/RPL14/RPL12/MRPL35/MRPL13/MRPL16/RPL8/RPL31/NDUFAB1/MRPS30/MRPL24/MRPL22/MRPL19/RPL13/MRPL52/MRPL10/MRPL18/MRPL21/FXR2/RPL38/RPL35A/MRPL50/MRPL14/RPL37A/MRPL32/RPL34/MRPL11/MRPL40/RSL24D1/MTERF4/MRPL34/MRPL30/MRPL49/RPL4/RPL36AL/RPL23/…
GO:0016072	BP	GO:0016072	rRNA metabolic process	208	-0.610237260428562	-2.72549113037355	1e-10	2.3606e-08	2.06631578947368e-08	8947	tags=77%, list=26%, signal=57%	RRP36/LSM6/FAM207A/RRP8/EXOSC3/POP4/DDX21/FRG1/PA2G4/RPS6/SBDS/FCF1/EXOSC9/MRPS11/UTP23/PIH1D1/BMS1/DDX52/KRI1/EIF4A3/DDX56/RPP25/EMG1/RPS27/RPL7L1/RPL11/EXOSC7/SIRT1/BOP1/DHX37/RPL7/FBLL1/RPL14/DDX24/UTP14C/WBP11/EXOSC1/MRM1/TSR2/RIOK1/RPP38/NOP2/THUMPD1/DDX27/RPS8/RPL35A/WDR74/TSR1/UTP18/UTP14A/RPF1/WDR36/FTSJ3/MRTO4/ERI3/DKC1/NGDN/RPP40/BYSL/RPS15/NOL8/SRFBP1/NOL9/EXOSC10/RRP9/MPHOSPH10/DDX10/…
GO:0016462	MF	GO:0016462	pyrophosphatase activity	799	-0.34636967158997	-1.74278329758318	1e-10	2.3606e-08	2.06631578947368e-08	8745	tags=40%, list=25%, signal=31%	DNM1L/CHTF18/ATL2/DDX21/ATAD2B/DNAH11/RASL10A/DDX19B/DDX55/PMS2P3/RGS16/ABCC9/CHD9/ABCF3/RAB9A/DNALI1/DYNC1H1/POLQ/ARL2/GNG2/VCP/MYH14/SAR1B/DHX29/RAD51D/RAB9B/PSMC4/RAD54L2/AGAP3/BMS1/DDX52/DNA2/RND1/DHX30/RAB4A/RGS11/NTPCR/TUFM/IFT22/KLC2/HSPA8/DNAH1/GFM1/KATNAL1/EIF4A3/RAN/YTHDC2/GTF2H1/TUBA4A/KATNA1/AGAP2/DRG1/DIRAS1/DDX56/MLH1/ABCD4/DHX15/RAB37/ABCB7/ARL3/AK6/DHX37/HSPA14/SUPV3L1/RAB29/KIF23…
GO:0016817	MF	GO:0016817	hydrolase activity, acting on acid anhydrides	802	-0.345233115441075	-1.74262952283533	1e-10	2.3606e-08	2.06631578947368e-08	8745	tags=40%, list=25%, signal=31%	DNM1L/CHTF18/ATL2/DDX21/ATAD2B/DNAH11/RASL10A/DDX19B/DDX55/PMS2P3/RGS16/ABCC9/CHD9/ABCF3/RAB9A/DNALI1/DYNC1H1/POLQ/ARL2/GNG2/VCP/MYH14/SAR1B/DHX29/RAD51D/RAB9B/PSMC4/RAD54L2/AGAP3/BMS1/DDX52/DNA2/RND1/DHX30/RAB4A/RGS11/NTPCR/TUFM/IFT22/KLC2/HSPA8/DNAH1/GFM1/KATNAL1/EIF4A3/RAN/YTHDC2/GTF2H1/TUBA4A/KATNA1/AGAP2/DRG1/DIRAS1/DDX56/MLH1/ABCD4/DHX15/RAB37/ABCB7/ARL3/AK6/DHX37/HSPA14/SUPV3L1/RAB29/KIF23…
GO:0016818	MF	GO:0016818	hydrolase activity, acting on acid anhydrides, in phosphorus-containing anhydrides	802	-0.345233115441075	-1.74262952283533	1e-10	2.3606e-08	2.06631578947368e-08	8745	tags=40%, list=25%, signal=31%	DNM1L/CHTF18/ATL2/DDX21/ATAD2B/DNAH11/RASL10A/DDX19B/DDX55/PMS2P3/RGS16/ABCC9/CHD9/ABCF3/RAB9A/DNALI1/DYNC1H1/POLQ/ARL2/GNG2/VCP/MYH14/SAR1B/DHX29/RAD51D/RAB9B/PSMC4/RAD54L2/AGAP3/BMS1/DDX52/DNA2/RND1/DHX30/RAB4A/RGS11/NTPCR/TUFM/IFT22/KLC2/HSPA8/DNAH1/GFM1/KATNAL1/EIF4A3/RAN/YTHDC2/GTF2H1/TUBA4A/KATNA1/AGAP2/DRG1/DIRAS1/DDX56/MLH1/ABCD4/DHX15/RAB37/ABCB7/ARL3/AK6/DHX37/HSPA14/SUPV3L1/RAB29/KIF23…
GO:0016887	MF	GO:0016887	ATPase activity	404	-0.468817247554992	-2.23235199419768	1e-10	2.3606e-08	2.06631578947368e-08	8784	tags=49%, list=25%, signal=37%	ACTR8/CHTF18/DDX21/ATAD2B/DNAH11/DDX19B/DDX55/PMS2P3/ABCC9/CHD9/ABCF3/DYNC1H1/POLQ/VCP/MYH14/DHX29/RAD51D/PSMC4/RAD54L2/DDX52/DNA2/DHX30/HSPA8/DNAH1/KATNAL1/EIF4A3/YTHDC2/GTF2H1/KATNA1/DDX56/MLH1/ABCD4/DHX15/ABCB7/AK6/DHX37/HSPA14/SUPV3L1/KIF23/DDX42/XRCC3/DDX24/ATP13A3/HELZ/PEX6/SMARCA1/CARNS1/TOR2A/KIF3A/LONP1/ABCG2/MYO19/BRIP1/ERCC2/PBRM1/DYNC1I2/ABCA5/SMARCA2/ATP1B1/DDX46/DHX9/EIF4A1/CHD3/ABC…
GO:0017111	MF	GO:0017111	nucleoside-triphosphatase activity	753	-0.352746005530385	-1.77292754162173	1e-10	2.3606e-08	2.06631578947368e-08	8745	tags=41%, list=25%, signal=31%	DNM1L/CHTF18/ATL2/DDX21/ATAD2B/DNAH11/RASL10A/DDX19B/DDX55/PMS2P3/RGS16/ABCC9/CHD9/ABCF3/RAB9A/DNALI1/DYNC1H1/POLQ/ARL2/GNG2/VCP/MYH14/SAR1B/DHX29/RAD51D/RAB9B/PSMC4/RAD54L2/AGAP3/BMS1/DDX52/DNA2/RND1/DHX30/RAB4A/RGS11/NTPCR/TUFM/IFT22/KLC2/HSPA8/DNAH1/GFM1/KATNAL1/EIF4A3/RAN/YTHDC2/GTF2H1/TUBA4A/KATNA1/AGAP2/DRG1/DIRAS1/DDX56/MLH1/ABCD4/DHX15/RAB37/ABCB7/ARL3/AK6/DHX37/HSPA14/SUPV3L1/RAB29/KIF23…
GO:0022613	BP	GO:0022613	ribonucleoprotein complex biogenesis	408	-0.555423435141744	-2.6495910726181	1e-10	2.3606e-08	2.06631578947368e-08	9331	tags=68%, list=27%, signal=50%	TSR3/PRPF6/RPS2/TAF9/NCBP1/EIF4H/MCTS1/MRPS7/EXOSC5/MRPL20/RRP36/LSM6/FAM207A/RRP8/RPL26L1/EXOSC3/POP4/DDX21/EIF3K/FRG1/PA2G4/RRN3/RPS6/SBDS/FCF1/SNRPB/EXOSC9/NOC2L/MRPS11/UTP23/PIH1D1/RNU12/MRPL36/CELF3/ATM/BMS1/DDX52/DHX30/EIF3J/KRI1/EIF3G/TARBP2/EIF4A3/RAN/NMD3/SNUPN/DDX56/RPP25/EMG1/RPS27/POLR2D/SRSF1/RPL7L1/RPL11/EXOSC7/CPSF6/SIRT1/BOP1/DHX37/AAMP/RPS10/EIF3L/RPL7/FBLL1/RPL14/DDX24/RPL12/MRP…
GO:0022625	CC	GO:0022625	cytosolic large ribosomal subunit	60	-0.708215515400147	-2.61673037539	1e-10	2.3606e-08	2.06631578947368e-08	7213	tags=80%, list=21%, signal=63%	RPL7L1/RPL11/RPL7/RPL14/RPL12/RPL8/RPL31/RPL13/FXR2/RPL38/RPL35A/RPL37A/RPL34/RSL24D1/RPL4/RPL36AL/RPL23/RPL36A/RPL35/RPL37/RPL30/RPL7A/RPL13AP3/RPL41/RPL10A/RPL18A/RPL23A/RPL6/RPL18/RPL3/RPL10L/RPL24/RPLP0/RPL27/RPL26/GEMIN5/RPL9/RPL13A/RPL36/RPL39L/RPL22L1/RPL17/MRPL1/RPL27A/RPL39/RPL15/RPL5/RPL21
GO:0030141	CC	GO:0030141	secretory granule	809	0.372153958355403	1.71846878844015	1e-10	2.3606e-08	2.06631578947368e-08	6280	tags=29%, list=18%, signal=24%	OLFM4/PLAC8/ACAA1/CEACAM6/ELANE/DEFA4/CTSG/CEACAM8/ARG1/ANXA3/LTF/NDUFC2/DEFA3/AZU1/HP/HCRT/CAMP/SLPI/AHSG/LRG1/LCN2/TNFAIP6/CLEC5A/MCEMP1/ITGB3/MPO/ORM2/CLEC4D/ANXA7/ARPC5/LILRA3/MMP9/CA4/ORM1/TSSK4/VNN1/TREML1/FCAR/MMRN1/P2RX1/BPI/PTAFR/PPBP/ITGA2B/CRISPLD2/FLOT2/ADAM8/CYSTM1/ABCA13/STX3/NFASC/MGAM/CEACAM3/PSAP/SELP/KLK8/FPR2/GPR84/MMP25/SPARC/GCA/CXCR1/S100P/LY6G6F/CLU/TMEM190/FCGR2A/RAB24/HK3…
GO:0034470	BP	GO:0034470	ncRNA processing	342	-0.536060120955808	-2.52718593309549	1e-10	2.3606e-08	2.06631578947368e-08	9124	tags=70%, list=26%, signal=52%	OSGEP/EXOSC5/PRKRA/RRP36/LSM6/FAM207A/RRP8/EXOSC3/INTS10/POP4/DDX21/TRMT2B/FRG1/PA2G4/POLR3K/RPS6/SBDS/FCF1/MTO1/EXOSC9/CPSF4/MRPS11/UTP23/TSEN54/PIH1D1/PTCD1/PUS3/METTL6/TRMT11/BMS1/DDX52/KRI1/TARBP2/DUS4L/EIF4A3/DDX56/RPP25/EMG1/RPS27/METTL2B/POP1/LIN28A/RPL7L1/RPL11/EXOSC7/ELP3/SIRT1/BOP1/DHX37/THG1L/TPRKB/TRMT6/RPL7/FBLL1/RPL14/DDX24/ELP5/LAGE3/THADA/UTP14C/WBP11/TUT1/EXOSC1/TRMU/MRM1/TSR2/LI…
GO:0034660	BP	GO:0034660	ncRNA metabolic process	414	-0.535557582613383	-2.55607128182205	1e-10	2.3606e-08	2.06631578947368e-08	8947	tags=66%, list=26%, signal=50%	RRP36/LSM6/FAM207A/RRP8/EXOSC3/INTS10/POP4/DDX21/TRMT2B/FRG1/PA2G4/POLR3K/RPS6/SBDS/FCF1/PNPT1/MTO1/EXOSC9/CPSF4/MRPS11/UTP23/TSEN54/PIH1D1/PTCD1/PUS3/METTL6/TRMT11/BMS1/DDX52/DTD1/KRI1/TARBP2/DUS4L/EIF4A3/RAN/DDX56/RPP25/FARSA/EMG1/RPS27/METTL2B/POP1/LIN28A/RPL7L1/RPL11/EXOSC7/ELP3/SIRT1/BOP1/DHX37/TARS2/THG1L/TPRKB/TRMT6/RPL7/FBLL1/RPL14/DDX24/ELP5/LAGE3/THADA/UTP14C/WBP11/TUT1/EXOSC1/TRMU/AIMP…
GO:0036230	BP	GO:0036230	granulocyte activation	486	0.421973104795183	1.88880673661713	1e-10	2.3606e-08	2.06631578947368e-08	8035	tags=41%, list=23%, signal=32%	OLFM4/PLAC8/ACAA1/CEACAM6/ELANE/DEFA4/CTSG/CEACAM8/ARG1/ANXA3/LTF/NDUFC2/AZU1/HP/CAMP/SLPI/AHSG/LRG1/LCN2/TNFAIP6/CLEC5A/MCEMP1/MPO/ORM2/CLEC4D/ARPC5/LILRA3/MMP9/ORM1/VNN1/FCAR/P2RX1/BPI/PTAFR/PPBP/CRISPLD2/ADAM8/CYSTM1/ABCA13/NFASC/MGAM/CEACAM3/PSAP/FPR2/GPR84/MMP25/GCA/CXCR1/LILRA2/S100P/FCGR2A/RAB24/HK3/SLC2A3/C5AR1/CXCR2/C3AR1/CR1/SIGLEC9/F2RL1/RNASE2/PRTN3/RAB3D/MAPK14/S100A12/PGLYRP1/CD55/C…
GO:0042119	BP	GO:0042119	neutrophil activation	481	0.428435582276833	1.91634227524814	1e-10	2.3606e-08	2.06631578947368e-08	8035	tags=41%, list=23%, signal=32%	OLFM4/PLAC8/ACAA1/CEACAM6/ELANE/DEFA4/CTSG/CEACAM8/ARG1/ANXA3/LTF/NDUFC2/AZU1/HP/CAMP/SLPI/AHSG/LRG1/LCN2/TNFAIP6/CLEC5A/MCEMP1/MPO/ORM2/CLEC4D/ARPC5/LILRA3/MMP9/ORM1/VNN1/FCAR/P2RX1/BPI/PTAFR/PPBP/CRISPLD2/ADAM8/CYSTM1/ABCA13/NFASC/MGAM/CEACAM3/PSAP/FPR2/GPR84/MMP25/GCA/CXCR1/LILRA2/S100P/FCGR2A/RAB24/HK3/SLC2A3/C5AR1/CXCR2/C3AR1/CR1/SIGLEC9/F2RL1/RNASE2/PRTN3/RAB3D/MAPK14/S100A12/PGLYRP1/CD55/C…
GO:0042254	BP	GO:0042254	ribosome biogenesis	272	-0.606804824181875	-2.79636236140702	1e-10	2.3606e-08	2.06631578947368e-08	9140	tags=76%, list=26%, signal=57%	MRPS7/EXOSC5/MRPL20/RRP36/LSM6/FAM207A/RRP8/RPL26L1/EXOSC3/POP4/DDX21/FRG1/PA2G4/RRN3/RPS6/SBDS/FCF1/EXOSC9/NOC2L/MRPS11/UTP23/PIH1D1/MRPL36/BMS1/DDX52/DHX30/KRI1/EIF4A3/RAN/NMD3/DDX56/RPP25/EMG1/RPS27/RPL7L1/RPL11/EXOSC7/SIRT1/BOP1/DHX37/AAMP/RPS10/RPL7/FBLL1/RPL14/DDX24/RPL12/MRPS2/UTP14C/WBP11/EXOSC1/MRM1/MTERF3/TSR2/RIOK1/GNL2/RPP38/NOP2/MRPL22/THUMPD1/MRPL10/DDX27/RPS8/RPL38/RPL35A/ZNF593/WD…
GO:0042581	CC	GO:0042581	specific granule	158	0.562177016030561	2.24216105108603	1e-10	2.3606e-08	2.06631578947368e-08	8090	tags=51%, list=23%, signal=39%	OLFM4/ACAA1/ELANE/DEFA4/CEACAM8/ARG1/ANXA3/LTF/HP/CAMP/SLPI/LRG1/LCN2/CLEC5A/MCEMP1/ORM2/CLEC4D/LILRA3/ORM1/FCAR/P2RX1/BPI/ADAM8/STX3/CEACAM3/FPR2/GPR84/MMP25/SLC2A3/C3AR1/PGLYRP1/PLAUR/AOC1/TCN1/BST1/CD59/MOSPD2/CD93/CANT1/HPSE/CKAP4/TNFRSF1B/PLAU/CMTM6/CXCL1/ALDH3B1/RETN/LAIR1/STXBP2/PRG3/ANXA11/SLC15A4/PTPRJ/ITGAM/PGRMC1/TOM1/TIMP2/SNAP23/GSDMD/RAB44/LAMTOR3/CFP/TARM1/CD36/STX4/RAB27A/CTSZ/ATP…
GO:0043043	BP	GO:0043043	peptide biosynthetic process	613	-0.373074967619771	-1.84442447637769	1e-10	2.3606e-08	2.06631578947368e-08	9751	tags=60%, list=28%, signal=44%	MRPS18A/PUM1/MTRF1/CNOT6/CNOT3/MRPL43/SESN2/FXR1/EIF2S2/DHX33/MRPL17/DNAJC1/ALKBH1/RPL28/MPV17L2/TRNAU1AP/PASK/UHMK1/RPS2/NCBP1/SERP1/EIF4H/MCTS1/RBM4B/PTCD3/EIF2B4/MRPS7/RPS6KB1/MRPL33/APEH/MRPL20/MAGOH/MTIF2/RPLP2/MRPS16/RPL26L1/EIF3K/MRPL12/NCK2/PA2G4/SOX4/DHPS/CAPRIN1/RPS6/HNRNPD/MRPL23/RPL19/MRPS11/MRPS31/TACO1/DHX29/MRPL42/MIF4GD/OGFOD1/RPS29/EIF4E/MRPL36/RPL22/COA3/NCK1/MRPS34/MRPL15/MRPS1…
GO:0043299	BP	GO:0043299	leukocyte degranulation	516	0.419069502667171	1.88500793892395	1e-10	2.3606e-08	2.06631578947368e-08	8035	tags=40%, list=23%, signal=31%	OLFM4/PLAC8/ACAA1/CEACAM6/ELANE/DEFA4/CTSG/CEACAM8/ARG1/ANXA3/LTF/NDUFC2/AZU1/HP/CAMP/SLPI/AHSG/LRG1/LCN2/TNFAIP6/CLEC5A/MCEMP1/MPO/ORM2/CLEC4D/ARPC5/LILRA3/MMP9/ORM1/VNN1/FCAR/P2RX1/BPI/PTAFR/PPBP/CRISPLD2/ADAM8/CYSTM1/ABCA13/NFASC/MGAM/CEACAM3/PSAP/FPR2/GPR84/MMP25/GCA/CXCR1/S100P/CPLX2/FCGR2A/RAB24/HK3/GAB2/SLC2A3/C5AR1/CXCR2/C3AR1/CR1/SIGLEC9/F2RL1/RNASE2/HCK/PRTN3/RAB3D/MAPK14/S100A12/PGLYRP…
GO:0043312	BP	GO:0043312	neutrophil degranulation	468	0.432579370025933	1.925808025109	1e-10	2.3606e-08	2.06631578947368e-08	6280	tags=33%, list=18%, signal=28%	OLFM4/PLAC8/ACAA1/CEACAM6/ELANE/DEFA4/CTSG/CEACAM8/ARG1/ANXA3/LTF/NDUFC2/AZU1/HP/CAMP/SLPI/AHSG/LRG1/LCN2/TNFAIP6/CLEC5A/MCEMP1/MPO/ORM2/CLEC4D/ARPC5/LILRA3/MMP9/ORM1/VNN1/FCAR/P2RX1/BPI/PTAFR/PPBP/CRISPLD2/ADAM8/CYSTM1/ABCA13/NFASC/MGAM/CEACAM3/PSAP/FPR2/GPR84/MMP25/GCA/CXCR1/S100P/FCGR2A/RAB24/HK3/SLC2A3/C5AR1/CXCR2/C3AR1/CR1/SIGLEC9/RNASE2/PRTN3/RAB3D/MAPK14/S100A12/PGLYRP1/CD55/CDA/FPR1/PRDX4…
GO:0043604	BP	GO:0043604	amide biosynthetic process	744	-0.342832373211387	-1.72290793062381	1e-10	2.3606e-08	2.06631578947368e-08	8363	tags=49%, list=24%, signal=38%	HNRNPD/MRPL23/PPT2/GCDH/RPL19/MRPS11/MRPS31/TACO1/DHX29/MRPL42/ACACA/MIF4GD/OTC/OGFOD1/RPS29/EIF4E/MRPL36/RPL22/COA3/NCK1/MRPS34/MRPL15/MRPS12/UNK/P2RX7/EIF1AD/EIF3J/MRPS10/FASTKD3/TUFM/EIF3G/TARBP2/MRPL55/GFM1/MRPL46/APP/ACO1/EIF4A3/EEF1D/ZFP36L2/DRG1/ZC3H15/ACSL5/EIF4ENIF1/FARSA/RPS27/MRPL38/PER2/POLR2D/MRPS14/LIN28A/RPL11/CHAC2/PCSK5/CIRBP/LARP1/TARS2/HSPA14/EIF2B2/RPS10/CBR4/MRPL54/MRPL47/EIF…
GO:0044770	BP	GO:0044770	cell cycle phase transition	578	-0.376100598929417	-1.84842520655269	1e-10	2.3606e-08	2.06631578947368e-08	8607	tags=43%, list=25%, signal=33%	PSMB5/ANAPC7/PSME2/SFI1/SOX4/ANAPC15/PSMA6/FOXM1/RPS6/CUL2/PSMA3/NDC80/DYNC1H1/LATS1/TOPAZ1/FBXW11/PSMB6/MCM10/CCNJ/PSMC4/FBXL18/PSMD7/EIF4E/CUL5/RBBP8/BRCC3/ATM/PSMD3/PSMA2/ZPR1/PINX1/APP/PSMB2/ZNF207/PKD1/ZFP36L2/TUBA4A/CCNG1/ZFYVE19/TMEM14B/ANAPC11/PSMB4/PLRG1/PLCB1/USP47/XRCC3/CLASP2/DBF4/PAXIP1/RBX1/PRMT2/KLF11/CDK5RAP2/DDB1/ZNF830/DHFR/PSMD11/ANAPC5/TP53/PLK4/GLI1/ERCC2/DYNC1I2/TRIAP1/TUBB/…
GO:0044772	BP	GO:0044772	mitotic cell cycle phase transition	543	-0.373477725184778	-1.8289790069682	1e-10	2.3606e-08	2.06631578947368e-08	8607	tags=44%, list=25%, signal=33%	PSMB5/ANAPC7/PSME2/SFI1/SOX4/ANAPC15/PSMA6/FOXM1/RPS6/CUL2/PSMA3/NDC80/DYNC1H1/LATS1/FBXW11/PSMB6/MCM10/CCNJ/PSMC4/FBXL18/PSMD7/EIF4E/CUL5/RBBP8/ATM/PSMD3/PSMA2/ZPR1/PINX1/APP/PSMB2/ZNF207/PKD1/ZFP36L2/TUBA4A/CCNG1/ZFYVE19/TMEM14B/ANAPC11/PSMB4/PLRG1/PLCB1/USP47/XRCC3/CLASP2/DBF4/RBX1/PRMT2/KLF11/CDK5RAP2/DDB1/ZNF830/DHFR/PSMD11/ANAPC5/TP53/PLK4/ERCC2/DYNC1I2/TRIAP1/TUBB/ODF2/GEN1/ESRRB/CDKN2C/CD…
GO:0045055	BP	GO:0045055	regulated exocytosis	770	0.369015296404749	1.70035243517387	1e-10	2.3606e-08	2.06631578947368e-08	6280	tags=29%, list=18%, signal=24%	OLFM4/PLAC8/ACAA1/CEACAM6/ELANE/DEFA4/CTSG/CEACAM8/ARG1/HTR1B/ANXA3/LTF/NDUFC2/AZU1/FBXL20/HP/CAMP/SLPI/AHSG/LRG1/LCN2/TNFAIP6/CLEC5A/MCEMP1/ITGB3/MPO/ORM2/GRIN3A/CLEC4D/ARPC5/LILRA3/MMP9/ORM1/VNN1/FCAR/MMRN1/P2RX1/BPI/PTAFR/PPBP/STX11/ITGA2B/CRISPLD2/ADAM8/CYSTM1/ABCA13/STX3/NFASC/MGAM/CEACAM3/PSAP/SELP/FPR2/GPR84/MMP25/SPARC/BAIAP3/GCA/CXCR1/S100P/CHRNA5/CPLX2/LY6G6F/CLU/FCGR2A/RAB24/HK3/GAB2/S…
GO:0051301	BP	GO:0051301	cell division	558	-0.358778962344203	-1.7592215999916	1e-10	2.3606e-08	2.06631578947368e-08	7622	tags=37%, list=22%, signal=29%	SNX9/ZNF207/RAN/ZC3HC1/NUP43/ZFP36L2/CCNG1/SPECC1L/KATNA1/ZFYVE19/ANAPC11/VRK1/CDCA8/SMC1A/SON/KIT/ARL3/PPP1CC/KIF23/NUP37/CKAP2/CKS1B/CLASP2/FGF2/HEPACAM2/MYO19/MAPRE2/BRIP1/ZNF830/CCNT1/ANAPC5/ERCC2/CENPC/TUBB/LIG1/HTR2B/STAG1/UVRAG/ESRRB/DIS3L2/PARD6G/ANK3/CDC7/USP16/NEDD1/CDC16/RCC1/RAB11FIP3/ITGB1BP1/SMC3/CENPJ/CUL7/SPIRE2/CALM1/CDK2AP2/TIMELESS/NSUN2/KLHL22/AURKA/ANAPC10/BLM/TTC19/CSPP1/HAU…
GO:0071103	BP	GO:0071103	DNA conformation change	271	-0.467409059374361	-2.15234596553151	1e-10	2.3606e-08	2.06631578947368e-08	7994	tags=48%, list=23%, signal=37%	RAD54L2/PPHLN1/DNA2/TSPYL2/DHX30/CHAF1A/XPA/GATAD1/GTF2H1/CENPN/SIRT1/CTCF/SUPV3L1/HDAC1/RBX1/MTERF1/SMARCA1/DDB1/BRIP1/TP53/PARP1/ERCC2/CENPC/DHX9/TRIM28/CHD3/BANF1/HMGA1/TSPYL1/NAP1L1/RAD50/DHX36/MCM5/TSSK6/ASF1A/RFC5/RUVBL2/RAD18/MCM8/BLM/CENPK/WRNIP1/CUL4A/ERCC3/DDX1/SMARCAL1/XRCC6/BANF2/CHD1L/SHPRH/MBD3L1/CENPI/MCM2/BAHD1/POLE3/RNF8/KAT6B/TOP2B/TTN/WRN/ZRANB3/HELQ/AIFM1/NCAPD3/GTF2H5/GTF2H3/…
GO:0098687	CC	GO:0098687	chromosomal region	304	-0.454931247973579	-2.12110762817637	1e-10	2.3606e-08	2.06631578947368e-08	8372	tags=50%, list=24%, signal=38%	NDC80/TERF1/XRCC1/POLD1/RAD51D/EID3/TNKS/ATM/DNA2/PINX1/LRIF1/ZNF207/SMC6/NUP43/RANGAP1/CDCA8/SMC1A/CENPN/CTCF/PPP1CC/DCTN5/NUP37/XRCC3/CLASP2/TELO2/THOC2/THOC3/ZSCAN4/POLR2B/DDB1/PARP1/CENPC/STAG1/UVRAG/PHF6/ATR/PKHD1/NSMCE4A/RAD50/DHX36/MCM5/CHAMP1/DYNLL1/RPA2/SMC3/NUP133/NGDN/WRAP53/ORC3/SMG6/AURKA/KDM4C/BLM/CENPK/MEN1/WRNIP1/MEAF6/GPATCH11/XRCC6/CENPI/MCM2/KNTC1/NUP107/RNF8/TERF2/WRN/SMC5/NCA…
GO:0099503	CC	GO:0099503	secretory vesicle	956	0.350459857135789	1.63262554237846	1e-10	2.3606e-08	2.06631578947368e-08	6280	tags=28%, list=18%, signal=23%	OLFM4/PLAC8/ACAA1/CEACAM6/ELANE/DEFA4/CTSG/CEACAM8/ARG1/ANXA3/LTF/NDUFC2/DEFA3/AZU1/HP/HCRT/CAMP/SLPI/AHSG/LRG1/LCN2/TNFAIP6/CLEC5A/MCEMP1/ITGB3/MPO/ORM2/CLEC4D/ANXA7/ARPC5/LILRA3/MMP9/SLC6A17/CA4/ORM1/TSSK4/VNN1/TREML1/FCAR/MMRN1/P2RX1/BPI/PTAFR/PPBP/STX11/ITGA2B/CRISPLD2/FLOT2/ADAM8/CYSTM1/ABCA13/STX3/NFASC/MGAM/ATP6V0D1/CEACAM3/PSAP/SELP/KLK8/FPR2/GPR84/MMP25/SPARC/GCA/CXCR1/SV2C/S100P/LY6G6F/…
GO:0140097	MF	GO:0140097	catalytic activity, acting on DNA	200	-0.511514164160462	-2.28141488160282	1e-10	2.3606e-08	2.06631578947368e-08	8784	tags=56%, list=25%, signal=42%	ACTR8/CHTF18/APLF/CHD9/TERF1/POLQ/XRCC1/POLD1/RAD54L2/APTX/RBBP8/DNA2/DHX30/NTHL1/PRIMPOL/ALKBH3/MUTYH/SUPV3L1/XRCC3/TATDN1/SMARCA1/OGG1/BRIP1/ERCC2/PBRM1/LIG1/DHX9/CHD3/GEN1/TATDN2/HMGA1/POLD2/N6AMT1/RAD50/DHX36/MCM5/EME2/DNASE1/DKC1/MGMT/THAP9/RFC5/RUVBL2/RAD18/MCM8/BLM/FTO/WRNIP1/DNMT3B/ERCC3/DDX1/RAD51C/SMARCAL1/XRCC6/CHD1L/FAN1/ERI2/MCM2/SETMAR/EXOG/POLG2/POLE3/TERF2/TOP2B/WRN/ZRANB3/HELQ/DC…
GO:0140098	MF	GO:0140098	catalytic activity, acting on RNA	337	-0.468442613246152	-2.20864754131776	1e-10	2.3606e-08	2.06631578947368e-08	8757	tags=57%, list=25%, signal=43%	EXOSC3/POP4/DDX21/TRMT2B/LRRC47/DDX19B/DDX55/ZNRD1/POLR3K/PNPT1/RBMX2/EXOSC9/DHX29/POLR2I/TSEN54/EDC3/PUS3/METTL6/DBR1/TRMT11/DDX52/DHX30/DTD1/DUS4L/EIF4A3/YTHDC2/PRIMPOL/POLR2L/DDX56/RPP25/FARSA/EMG1/DHX15/POLR2D/ALKBH3/METTL2B/POP1/EXOSC7/DHX37/TARS2/ANGEL2/SUPV3L1/PTRH1/TRMT6/DDX42/FBLL1/PPP1R8/DDX24/PAN2/TSN/TUT1/MRM1/POLR2K/POLR2B/TRMT12/PTRHD1/CPSF3/BRIP1/PRPF8/FARS2/PARS2/METTL8/POLR3B/MET…
GO:1903047	BP	GO:1903047	mitotic cell cycle process	813	-0.370823364077155	-1.86942630273601	1e-10	2.3606e-08	2.06631578947368e-08	8607	tags=42%, list=25%, signal=33%	PSMB5/ANAPC7/PSME2/SFI1/DSN1/SOX4/ANAPC15/PSMA6/FOXM1/RPS6/SBDS/CUL2/PSMA3/NDC80/DYNC1H1/VCP/CDK13/MAP4/LATS1/FBXW11/PSMB6/MCM10/CCNJ/CNTROB/PSMC4/FBXL18/PSMD7/EIF4E/TNKS/PRCC/CUL5/RBBP8/ATM/PSMD3/DLG1/DNA2/PSMA2/RAD9B/ZPR1/PINX1/SNX9/APP/PSMB2/ZNF207/RAN/PKD1/ZFP36L2/TUBA4A/CCNG1/DRG1/ZFYVE19/MKI67/TMEM14B/ANAPC11/VRK1/PSMB4/CDCA8/SMC1A/SON/ARL3/PLRG1/PLCB1/MSTO1/KIF23/USP47/ARHGEF10/CKAP2/XRCC3…
GO:1990234	CC	GO:1990234	transferase complex	751	-0.35315195533478	-1.77472633549774	1e-10	2.3606e-08	2.06631578947368e-08	9641	tags=46%, list=28%, signal=34%	SESN2/KLHL9/TAF6L/FBXW5/ORMDL3/KLHL15/KEAP1/DDB2/POLG/CBX4/MTF2/TUSC3/ATG5/GTF2E1/PIGC/TAF9/TAF8/SKP2/KAT7/C17orf49/CXXC1/ZNF451/SUZ12/LRRC29/DCUN1D2/POLR2C/TGFBR1/TRIM37/GTF2E2/PRPSAP2/NSMCE2/ANAPC16/DMAP1/KDM4A/VAC14/PIK3R4/EPC2/ZNRD1/ANAPC7/ANAPC15/FBXW4/FBXL16/PDCD6/POLR3K/SOCS5/CUL2/SNW1/RING1/SNRPB/CDK13/TAF5L/PHF19/DCAF4/FBXW11/PRKAB2/POLD1/UBR3/POLR2I/CCNJ/EID3/FBXL18/MAP3K5/PCGF5/CBLL1/K…
GO:1990904	CC	GO:1990904	ribonucleoprotein complex	694	-0.400424097712615	-2.00299880780084	1e-10	2.3606e-08	2.06631578947368e-08	8418	tags=53%, list=24%, signal=41%	RPS6/FCF1/SNW1/PNPT1/HNRNPD/RBMX2/SNRPB/MRPL23/RPL19/NOC2L/MRPS11/UTP23/MRPS31/DHX29/PIH1D1/MRPL42/RNU12/SNIP1/PRPF4/RPS29/EIF4E/MRPL36/RPL22/CELF3/MRPS34/MRPL15/MRPS12/UNK/NAA38/BMS1/EIF3J/MRPS10/KRI1/EIF3G/TARBP2/HSPA8/PRPF38A/MRPL55/MRPL46/EIF4A3/DRG1/MIR137HG/RPP25/EMG1/RPS27/DHX15/RBM41/MRPL38/LOC101928075/SRSF1/MRPS14/POP1/LIN28A/BCAS2/RPL7L1/G3BP2/RPL11/CPSF6/MIR17HG/CIRBP/PLRG1/CWC22/BOP1…
GO:0000793	CC	GO:0000793	condensed chromosome	204	-0.473450308633655	-2.10453540517775	1.23681457039574e-10	2.82392040888657e-08	2.47187635732411e-08	7849	tags=49%, list=23%, signal=38%	SYCE2/RAD9B/PINX1/ZNF207/SMC6/NUP43/RANGAP1/MLH1/MKI67/SMC1A/CENPN/CTCF/PPP1CC/DCTN5/NUP37/CLASP2/CCNB1IP1/CENPC/STAG1/BANF1/ESRRB/PHF6/NSMCE4A/RAD50/CHAMP1/RCC1/SMC3/NUP133/AURKA/HUS1/RRS1/BLM/CENPK/MEAF6/ADD3/GPATCH11/KIFAP3/KNTC1/SETMAR/NUP107/TTN/NIFK/SMC5/NCAPD3/NOL6/MIS12/ZW10/L3MBTL1/CENPO/TUBG1/NUDCD2/LRPPRC/BOD1/BAZ1B/CENPE/SEH1L/STAG3L4/RAD1/LIG4/SKA2/CENPV/TOP2A/RNF212B/CKAP5/KIF2C/P3H…
GO:0042273	BP	GO:0042273	ribosomal large subunit biogenesis	66	-0.686838834343206	-2.53746609648722	1.2441231997128e-10	2.82392040888657e-08	2.47187635732411e-08	7213	tags=79%, list=21%, signal=63%	RPL7L1/RPL11/BOP1/AAMP/RPL7/RPL14/RPL12/NOP2/RPL38/RPL35A/WDR74/SDAD1/FTSJ3/MRTO4/NOL9/MRPL11/FASTKD2/RSL24D1/RSL1D1/DDX28/RRS1/RPL35/NLE1/NVL/PAK1IP1/NOP16/RPL7A/EBNA1BP2/LAS1L/RPF2/RPL10A/GTPBP4/RPL23A/DDX18/BRIX1/MDN1/RPL6/RPL3/NWD2/RPL10L/RPL24/ZNHIT6/RPLP0/RPL26/GTF3A/NHP2/ZNHIT3/WDR12/MRPL1/URB1/NPM1/RPL5
GO:0006310	BP	GO:0006310	DNA recombination	257	-0.456212022413219	-2.09044956312345	1.33078285375936e-10	2.96362830621166e-08	2.594167568947e-08	10377	tags=56%, list=30%, signal=40%	MORF4L1/KDM4D/THOC1/NSMCE1/LIG3/RTEL1/APEX2/INO80C/INO80D/AP5S1/PAGR1/MCM7/MCM9/KLHL15/BATF/RAD51B/RECQL/FIGN/UCHL5/ENDOG/HMGB1/PARP3/NSMCE2/RMI2/ACTR8/EXOSC3/CCDC155/APLF/POLQ/XRCC1/PALB2/RAD51D/EID3/RBBP8/ATM/IL10/TFRC/MMS19/SFR1/SMC6/MLH1/SUPV3L1/XRCC3/PAXIP1/TSN/IL27RA/SWAP70/UBR2/ZSCAN4/BRIP1/CCNB1IP1/PARP1/ERCC2/MMS22L/RPAIN/GEN1/ACTL6A/NSMCE4A/RAD50/CDC7/MCM5/EME2/RPA2/CLCF1/WRAP53/THAP9/T…
GO:0004386	MF	GO:0004386	helicase activity	157	-0.525046777652656	-2.26677581281943	2.1575899549419e-10	4.71593226632949e-08	4.12802054732061e-08	8784	tags=57%, list=25%, signal=43%	ACTR8/CHTF18/DDX21/DDX19B/DDX55/CHD9/POLQ/DHX29/RAD54L2/DDX52/DNA2/DHX30/EIF4A3/YTHDC2/DDX56/DHX15/DHX37/SUPV3L1/DDX42/DDX24/HELZ/SMARCA1/BRIP1/ERCC2/SMARCA2/DDX46/DHX9/EIF4A1/CHD3/DDX27/SNRNP200/RAD50/DHX32/DHX36/MCM5/DDX10/RFC5/DDX28/RUVBL2/RAD18/MCM8/BLM/DHX57/DDX20/WRNIP1/SMARCA4/ERCC3/DDX1/EIF4A2/SMARCAL1/XRCC6/CHD1L/SHPRH/MCM2/TTF2/DHX35/WRN/ZRANB3/HELQ/HELLS/DDX39A/DDX18/SMARCAD1/DDX19A/CH…
GO:0016071	BP	GO:0016071	mRNA metabolic process	804	-0.323441189915043	-1.63286901569667	2.85271430786688e-10	6.02905962275695e-08	5.27744687544732e-08	8607	tags=42%, list=25%, signal=32%	PSMB5/ZNRD1/SLTM/PSME2/FRG1/PSMA6/RPS6/SNW1/PSMA3/PNPT1/HNRNPD/RBMX2/SNRPB/EXOSC9/RPL19/CDK13/SMG1/CPSF4/FASTKD5/PSMB6/POLR2I/TSEN54/EDC3/RNU12/PUS3/SNIP1/PSMC4/FIP1L1/PRPF4/PSMD7/RPS29/DBR1/RNPS1/RPL22/SOX18/CELF3/CHERP/CBLL1/PRCC/ATM/PSMD3/RBM15/PSMA2/FASTKD3/ZPR1/HSPA8/PRPF38A/APP/PSMB2/EIF4A3/GTF2H1/ZFP36L2/SNUPN/POLR2L/MLH1/RPS27/DHX15/RBM41/POLR2D/PSMB4/SRSF1/WDR33/BCAS2/SON/RPL11/EXOSC7/CP…
GO:0005813	CC	GO:0005813	centrosome	489	-0.367365209056961	-1.79397251037327	2.86052138332957e-10	6.02905962275695e-08	5.27744687544732e-08	7353	tags=39%, list=21%, signal=32%	ZNF12/KIAA0586/IFT140/BCAS2/ARL3/IFT52/CEP44/ALS2/DCTN5/MAMLD1/KIF23/TTI2/CCDC14/ARHGEF10/CAMK2N2/CKAP2/MACROD2/TTC12/CCDC15/FOPNL/CAPRIN2/CDK5RAP2/CEP95/RAPGEF6/LCK/KIF3A/HEPACAM2/CROCC/BCCIP/ATF4/IFT88/NME7/PLK4/SLC1A4/RITA1/CCDC85B/DYNC1I2/ARL2BP/DHX9/CCDC28B/TUBGCP5/CHD3/ODF2/UVRAG/GEN1/IFT46/IFT74/POLR3H/ANKRD26/PKHD1/TMEM67/TCP1/ALMS1/NIT2/NEDD1/CDC16/DYNLL1/RAB11FIP3/AAAS/CEP70/CENPJ/HYLS1…
GO:0048285	BP	GO:0048285	organelle fission	422	-0.381518626205111	-1.82822140243651	3.70311119095395e-10	7.66803883979464e-08	6.71210274039021e-08	5574	tags=32%, list=16%, signal=27%	USP16/CHAMP1/RCC1/DDHD1/EME2/SMC3/AAAS/SMPD3/FBXO43/TDRKH/MTFR2/MAPT/CUL7/SPIRE2/SLC25A46/KLHL22/AURKA/RRS1/CENPK/MTFP1/RAD51C/DDHD2/DCN/CCNA1/CKS2/KNTC1/PRC1/CDC23/UBE2C/MYBL2/TOP2B/TTN/CDC25C/HELQ/SMC5/NCAPD3/MND1/BORA/MIS12/ZW10/L3MBTL1/TUBG1/SUN1/DHODH/CDC20/COX10/PHB2/BNIP3/BOD1/PSMC3IP/RPL24/ANAPC1/CENPE/RIOK2/SEH1L/CCNE1/MTFR1/MAP9/KIF18B/MSH5/RAD1/CD28/NUSAP1/NDC1/RACGAP1/FANCM/TOP2A/RNF2…
GO:0006887	BP	GO:0006887	exocytosis	871	0.354023864466333	1.63980090051239	4.87214665760533e-10	9.91481844822685e-08	8.67878755796666e-08	6280	tags=27%, list=18%, signal=23%	OLFM4/LLGL2/PLAC8/ACAA1/CEACAM6/ELANE/DEFA4/CTSG/CEACAM8/ARG1/HTR1B/ANXA3/LTF/NDUFC2/AZU1/FBXL20/HP/CAMP/SLPI/AHSG/LRG1/LCN2/TNFAIP6/CLEC5A/MCEMP1/ITGB3/MPO/ORM2/GRIN3A/CLEC4D/ARPC5/LILRA3/MMP9/ORM1/VNN1/FCAR/MMRN1/P2RX1/BPI/EXOC3L4/PTAFR/PPBP/STX11/ITGA2B/CRISPLD2/ADAM8/CYSTM1/ABCA13/STX3/NFASC/MGAM/CEACAM3/CCL8/PSAP/LIN7A/SELP/FPR2/GPR84/MMP25/SPARC/BAIAP3/GCA/CXCR1/S100P/CHRNA5/CPLX2/LY6G6F/CL…
GO:0034622	BP	GO:0034622	cellular protein-containing complex assembly	938	-0.307927705734907	-1.57309201673621	6.51697571276947e-10	1.30372651420031e-07	1.1411974419417e-07	8117	tags=39%, list=23%, signal=30%	CAPZB/DNALI1/SNRPB/TFAM/TERF1/ARL2/NDUFAF3/TMSB4Y/LATS1/MRPS11/PIH1D1/CAMSAP1/RNU12/PSMC4/TMEM126B/TMSB10/COA3/CELF3/NCK1/NDUFAF6/NDUFA3/NDUFS3/NDUFC1/DNAJC28/ATM/NDUFAF5/DLG1/HAX1/TSPYL2/DHX30/EIF3J/CHAF1A/FASTKD3/WASL/XPA/EIF3G/NDUFA6/BBS12/TARBP2/NDUFA5/COA5/DNAH1/SNX9/ZNF207/GTF2H1/DRG1/SNUPN/NDUFA1/RPS27/HLA-DRA/AP1AR/VILL/USP50/FOXRED1/POLR2D/LOC101928075/NDUFB5/SRSF1/MYBPC2/TESPA1/RPL11/RN…
GO:0007059	BP	GO:0007059	chromosome segregation	294	-0.417542387028654	-1.93746751685578	8.2287705807298e-10	1.6187363194059e-07	1.41693654824321e-07	7946	tags=45%, list=23%, signal=35%	TNKS/ATM/SYCE2/PINX1/MMS19/ZNF207/RAN/SMC6/NUP43/MLH1/MKI67/ANAPC11/CDCA8/SMC1A/CENPN/CTCF/MSTO1/KIF23/NUP37/XRCC3/CDK5RAP2/BRIP1/ANAPC5/CCNB1IP1/ERCC2/CENPC/STAG1/BANF1/UVRAG/GEN1/DIS3L2/ESCO1/CSNK2A2/CHAMP1/RCC1/EME2/SMC3/KLHL22/RAD18/RRS1/CENPK/RAD51C/BANF2/PRC1/CDC23/SLC25A5/TOP2B/TTN/HELQ/SMC5/NCAPD3/MIS12/ZW10/TUBG1/SUN1/CDC20/SMARCAD1/GEM/PHB2/BOD1/ANAPC1/CENPE/RIOK2/SEH1L/CCNE1/STAG3L4/KI…
GO:0071826	BP	GO:0071826	ribonucleoprotein complex subunit organization	193	-0.482987862384342	-2.14296474819894	8.64666097124773e-10	1.67305802366618e-07	1.46448623697664e-07	9324	tags=59%, list=27%, signal=43%	PRPF6/TAF9/NCBP1/EIF4H/MCTS1/MRPS7/MRPL20/EIF3K/SNRPB/VCP/MRPS11/PIH1D1/RNU12/CELF3/ATM/DHX30/EIF3J/EIF3G/TARBP2/SNUPN/RPS27/POLR2D/SRSF1/RPL11/CPSF6/BOP1/RPS10/EIF3L/RPL12/PRPF31/PSIP1/EIF3F/PRPF8/NOP2/SNRPD3/DHX9/EIF3A/SNRPG/PRMT7/RPL38/SNRNP200/ATR/STRAP/MRTO4/TGS1/EIF2D/LUC7L2/RPS15/EIF3I/SF3A3/MRPL11/WDR77/FASTKD2/RPS5/RSL24D1/RPS27L/PRPF39/DDX28/EIF3H/NUDT21/RUVBL2/RRS1/PWP2/DDX20/EIF3C/DDX…
GO:0000777	CC	GO:0000777	condensed chromosome kinetochore	95	-0.588101022547624	-2.33677565626358	9.4234653626572e-10	1.79395422057166e-07	1.57031090890459e-07	7737	tags=59%, list=22%, signal=46%	PINX1/ZNF207/NUP43/RANGAP1/SMC1A/CENPN/PPP1CC/DCTN5/NUP37/CLASP2/CENPC/PHF6/CHAMP1/NUP133/CENPK/MEAF6/GPATCH11/KNTC1/NUP107/MIS12/ZW10/CENPO/NUDCD2/BOD1/CENPE/SEH1L/SKA2/CENPV/CKAP5/KIF2C/CENPW/PLK1/MAD1L1/SPDL1/INCENP/CENPU/MAD2L1/SPAG5/ZWILCH/CENPA/CDT1/SPC24/CENPH/ZWINT/NEK2/CENPM/CENPF/CCNB1/SKA1/HJURP/BIRC5/BUB1B/SKA3/NUF2/BUB1/SPC25
GO:0071824	BP	GO:0071824	protein-DNA complex subunit organization	204	-0.460491941367706	-2.04693412747833	9.75695359284766e-10	1.82795751200605e-07	1.60007517984628e-07	9083	tags=53%, list=26%, signal=39%	MCM3AP/HMGB1/ARID2/PSMC2/TSPYL4/DMAP1/NAP1L2/GTF3C3/RRN3/TERF1/ZNHIT1/PIH1D1/PSMC4/SMARCC1/TSPYL2/CHAF1A/XPA/GTF2H1/RNF4/CENPN/CTCF/BRF1/ANP32E/TAF6/SMARCC2/TAF11/RBX1/CAND1/SMARCA1/DDB1/TP53/PARP1/SMARCD1/ERCC2/PBRM1/CENPC/HMGA1/TSPYL1/NAP1L1/MCM5/RPA2/BRF2/ORC3/WNT10B/ASF1A/CENPK/CUL4A/SMARCA4/ERCC3/ACTR6/CHD1L/SHPRH/CENPI/MCM2/RPL23/THRA/POLE3/RNF8/KAT6B/GTF2H5/GTF2H3/GRWD1/MIS12/HELLS/SUPT16H…
GO:0001510	BP	GO:0001510	RNA methylation	69	-0.65748588463417	-2.44183662594693	1.07492654487052e-09	1.98239968892293e-07	1.73526382202371e-07	8684	tags=74%, list=25%, signal=56%	TRMT2B/MTO1/METTL6/TRMT11/CBLL1/RBM15/EMG1/METTL2B/TRMT6/FBLL1/THADA/MRM1/TRMT12/METTL8/METTL3/NOP2/THUMPD3/TRMT10B/TRMT10C/CMTR2/FTSJ3/TGS1/MTERF4/NSUN2/DIMT1/NSUN6/HSD17B10/RNMT/TRMT2A/BCDIN3D/TRMT61A/THUMPD2/TFB1M/GTPBP3/FTSJ1/TRMT10A/HENMT1/METTL15/METTL16/TYW3/LCMT2/METTL1/ALKBH8/RBM15B/TRMT61B/TRMT112/TARBP1/FBL/WDR4/TFB2M/ZCCHC4
GO:0043603	BP	GO:0043603	cellular amide metabolic process	994	-0.302083710060098	-1.54523938512999	1.26997490220876e-09	2.30607904165692e-07	2.01859168666866e-07	8541	tags=45%, list=25%, signal=35%	PA2G4/SOX4/GLYAT/CERK/SEC11A/DHPS/CAPRIN1/RPS6/HNRNPD/MRPL23/PPT2/GCDH/THOP1/RPL19/MRPS11/MRPS31/DISP1/TACO1/DHX29/PDZD11/MRPL42/ACACA/MIF4GD/OTC/OGFOD1/RPS29/EIF4E/MRPL36/RPL22/COA3/NCK1/MRPS34/MRPL15/MRPS12/UNK/PCSK7/P2RX7/AASS/EIF1AD/EIF3J/MRPS10/FASTKD3/TUFM/EIF3G/TARBP2/MRPL55/GFM1/MRPL46/APP/ACO1/EIF4A3/MTHFR/EEF1D/ZFP36L2/DRG1/NLN/ZC3H15/ACSL5/GSTP1/EIF4ENIF1/FARSA/RPS27/MRPL38/PER2/POLR2D…
GO:0098798	CC	GO:0098798	mitochondrial protein complex	226	-0.45102155386501	-2.03732096230572	1.59198295920249e-09	2.84699619204045e-07	2.49207539785844e-07	9786	tags=70%, list=28%, signal=51%	PMPCB/MRPS18A/NDUFS1/MRPL43/PDK2/NDUFA13/MRPL17/POLG/MPV17L2/NDUFA2/BCKDHA/BCS1L/NDUFA11/MRPS7/SDHA/NDUFAF1/MRPL33/PDK1/MRPL20/APOO/NDUFA9/MRPS16/UQCRC2/TIMM22/MRPL12/PNPT1/MRPL23/MRPS11/MRPS31/MRPL42/MRPL36/COA3/MRPS34/MRPL15/NDUFA3/NDUFS3/MRPS12/NDUFC1/DNA2/COX6A1/MRPS10/NDUFA6/NDUFA5/MRPL55/MRPL46/PMPCA/NDUFA1/CHCHD10/CHCHD3/APOOL/MRPL38/FOXRED1/NDUFB5/MRPS14/TOMM22/NDUFB10/DNAJC11/SUPV3L1/MRP…
GO:0002444	BP	GO:0002444	myeloid leukocyte mediated immunity	534	0.389237421372975	1.75314932028661	1.67808803548247e-09	2.95619001235815e-07	2.58765657003306e-07	6280	tags=31%, list=18%, signal=26%	OLFM4/PLAC8/ACAA1/CEACAM6/ELANE/DEFA4/CTSG/CEACAM8/ARG1/ANXA3/LTF/NDUFC2/AZU1/HP/CAMP/SLPI/AHSG/LRG1/LCN2/TNFAIP6/CLEC5A/MCEMP1/MPO/ORM2/CLEC4D/ARPC5/LILRA3/MMP9/ORM1/VNN1/FCAR/P2RX1/BPI/PTAFR/PPBP/CRISPLD2/ADAM8/CYSTM1/ABCA13/NFASC/MGAM/CEACAM3/PSAP/FPR2/GPR84/MMP25/GCA/CXCR1/S100P/CPLX2/FCGR2A/RAB24/HK3/GAB2/SLC2A3/C5AR1/CXCR2/C3AR1/CR1/SIGLEC9/F2RL1/RNASE2/PRTN3/RAB3D/MAPK14/S100A12/PGLYRP1/CD…
GO:0005840	CC	GO:0005840	ribosome	224	-0.451933321710872	-2.04260195437918	1.73193197084555e-09	3.00617544880736e-07	2.63141057180326e-07	9446	tags=75%, list=27%, signal=55%	RPL28/CANX/MPV17L2/BTF3/RPS2/SERP1/MCTS1/PTCD3/MRPS7/MRPL33/MRPL20/RPLP2/MRPS16/RPL26L1/MRPL12/RPS6/PNPT1/MRPL23/RPL19/MRPS11/MRPS31/MRPL42/RPS29/MRPL36/RPL22/NCK1/MRPS34/MRPL15/MRPS12/MRPS10/MRPL55/MRPL46/RPS27/MRPL38/MRPS14/DNAJC21/RPL7L1/RPL11/LARP1/HSPA14/RPS10/MRPL54/MRPL47/RPL7/RPL14/RPL12/MRPS2/MRPL35/MRPL13/MRPL16/MRPS26/MRPS25/RPL8/DAP3/RPL31/NDUFAB1/DHX9/MRPS30/MRPL24/MRPL22/MRPL19/RPL1…
GO:0022618	BP	GO:0022618	ribonucleoprotein complex assembly	186	-0.478629115097327	-2.09855617086664	2.31152785586262e-09	3.95405264967341e-07	3.46112065679506e-07	9324	tags=59%, list=27%, signal=43%	PRPF6/TAF9/NCBP1/EIF4H/MCTS1/MRPS7/MRPL20/EIF3K/SNRPB/MRPS11/PIH1D1/RNU12/CELF3/ATM/DHX30/EIF3J/EIF3G/TARBP2/SNUPN/RPS27/POLR2D/SRSF1/RPL11/CPSF6/BOP1/RPS10/EIF3L/RPL12/PRPF31/PSIP1/EIF3F/PRPF8/NOP2/SNRPD3/DHX9/EIF3A/SNRPG/PRMT7/RPL38/SNRNP200/ATR/STRAP/MRTO4/TGS1/EIF2D/LUC7L2/RPS15/EIF3I/SF3A3/MRPL11/WDR77/FASTKD2/RPS5/RSL24D1/RPS27L/PRPF39/DDX28/EIF3H/NUDT21/RUVBL2/RRS1/PWP2/DDX20/EIF3C/DDX1/EI…
GO:0000775	CC	GO:0000775	chromosome, centromeric region	179	-0.47507513628865	-2.08397540043296	4.22579337634062e-09	7.12529131727833e-07	6.23701684041852e-07	7576	tags=47%, list=22%, signal=37%	ZNF207/NUP43/RANGAP1/CDCA8/SMC1A/CENPN/CTCF/PPP1CC/DCTN5/NUP37/CLASP2/CENPC/STAG1/UVRAG/PHF6/PKHD1/CHAMP1/DYNLL1/SMC3/NUP133/NGDN/AURKA/KDM4C/CENPK/MEAF6/GPATCH11/CENPI/KNTC1/NUP107/NCAPD3/MIS12/HELLS/ZW10/PPP1R12A/CENPO/NUP160/NUDCD2/DNMT1/BOD1/BAZ1B/CENPE/SEH1L/SKA2/CENPV/CKAP5/KIF2C/CENPQ/CENPW/KIF22/PLK1/TTK/MAD1L1/SPDL1/MIS18A/KIF18A/SUV39H2/INCENP/AURKB/CENPU/MAD2L1/SPAG5/ZWILCH/CENPA/CDT1/…
GO:0006302	BP	GO:0006302	double-strand break repair	210	-0.454784328993912	-2.03697847233706	4.4025144112608e-09	7.31871515438187e-07	6.4063274939251e-07	8871	tags=49%, list=26%, signal=36%	PARP3/NSMCE2/RMI2/ACTR8/CCDC155/APLF/FOXM1/POLQ/VCP/XRCC1/PALB2/RAD51D/APTX/RBBP8/BRCC3/ATM/DNA2/MMS19/SFR1/MLH1/XRCC3/PAXIP1/OGG1/TRIP12/BRIP1/TP53/PARP1/UBE2V2/MMS22L/UVRAG/GEN1/HERC2/RAD50/CDC7/MCM5/WDR70/EME2/RPA2/MTA1/WRAP53/MGMT/SPIRE2/TIMELESS/HUS1/MCM8/BLM/DDX1/RAD51C/XRCC6/FAN1/MCM2/SETMAR/RAD51AP1/RNF8/WRN/HELQ/SMC5/DCLRE1B/POLA1/BARD1/PSMD14/POLL/UBE2N/DCLRE1A/SMARCAD1/PARP2/RPA3/RNF16…
GO:0000280	BP	GO:0000280	nuclear division	384	-0.387387172321673	-1.84904900935218	4.86307396946182e-09	7.97206417521637e-07	6.9782267558871e-07	5574	tags=31%, list=16%, signal=27%	USP16/CHAMP1/RCC1/EME2/SMC3/AAAS/SMPD3/FBXO43/TDRKH/CUL7/SPIRE2/KLHL22/AURKA/RRS1/CENPK/RAD51C/CCNA1/CKS2/KNTC1/PRC1/CDC23/UBE2C/MYBL2/TOP2B/TTN/CDC25C/HELQ/SMC5/NCAPD3/MND1/BORA/MIS12/ZW10/L3MBTL1/TUBG1/SUN1/CDC20/PHB2/BOD1/PSMC3IP/RPL24/ANAPC1/CENPE/RIOK2/SEH1L/CCNE1/MAP9/KIF18B/MSH5/RAD1/CD28/NUSAP1/NDC1/RACGAP1/FANCM/TOP2A/RNF212B/KIF2C/ERCC4/P3H4/KIF22/PLK1/USP44/LRP5/RGCC/MZT1/MEI1/ANLN/INO…
GO:0000956	BP	GO:0000956	nuclear-transcribed mRNA catabolic process	192	-0.467298195943786	-2.07250244410619	4.94988298213195e-09	8.00321490932923e-07	7.00549408357968e-07	8418	tags=57%, list=24%, signal=44%	RPS6/EXOSC9/RPL19/SMG1/EDC3/RPS29/RNPS1/RPL22/ATM/EIF4A3/ZFP36L2/MLH1/RPS27/POLR2D/RPL11/EXOSC7/RPS10/RPL7/RPL14/RPL12/PAN2/EXOSC1/RPL8/PNRC2/NBAS/RPL31/RPL13/DIS3L2/RPS8/RPL38/RPL35A/PDE12/DHX36/DCP1B/MRTO4/UPF3A/RPL37A/RPS15/TTC37/RPL34/EXOSC10/RPS5/MAGOHB/SMG6/CNOT7/RPS11/WDR61/NANOS3/LSM2/CNOT6L/TNRC6A/RPL4/RPL23/RPL36A/RPS28/POLR2G/RPL35/RPS18/RPS19/RPL37/RPL30/RPL7A/RPL41/UPF3B/RPL10A/RPL18…
GO:0044391	CC	GO:0044391	ribosomal subunit	182	-0.471422615954472	-2.06216788286499	5.32067369847319e-09	8.48647454906474e-07	7.4285081579679e-07	8418	tags=74%, list=24%, signal=56%	RPS6/MRPL23/RPL19/MRPS11/MRPS31/MRPL42/RPS29/MRPL36/RPL22/MRPS34/MRPL15/MRPS12/MRPS10/MRPL55/MRPL46/RPS27/MRPL38/MRPS14/RPL7L1/RPL11/RPS10/MRPL54/MRPL47/RPL7/RPL14/RPL12/MRPS2/MRPL35/MRPL13/MRPL16/MRPS26/RPL8/DAP3/RPL31/NDUFAB1/MRPS30/MRPL24/MRPL22/MRPL19/RPL13/MRPL52/MRPL10/RPS8/MRPL18/MRPL21/FXR2/RPL38/RPL35A/MRPS22/MRPL50/MRPS6/MRPL14/EIF2D/RPL37A/RPS15/MRPL32/RPL34/MRPL11/MRPL40/RPS5/RSL24D1/…
GO:0007346	BP	GO:0007346	regulation of mitotic cell cycle	606	-0.33526265549665	-1.65003179536074	6.18797110727329e-09	9.73821639721956e-07	8.52420160251051e-07	8946	tags=41%, list=26%, signal=31%	GPNMB/EDN3/ABL1/PSMC2/PARP3/RANBP1/NSMCE2/ANAPC16/PSMG2/PSMB5/ANAPC7/PSME2/SFI1/SOX4/ANAPC15/PSMA6/RPS6/PSMA3/NDC80/PNPT1/DYNC1H1/CDK13/PSMB6/PSMC4/PSMD7/EIF4E/TNKS/PRCC/MAGI2/ATM/PSMD3/DLG1/PSMA2/RAD9B/IL10/PINX1/APP/PTPN11/PSMB2/ZNF207/PKD1/YTHDC2/ZFP36L2/TUBA4A/LGMN/DRG1/ZFYVE19/MKI67/TMEM14B/ANAPC11/PSMB4/SLC9A3R1/SMC1A/SIRT1/PLRG1/PLCB1/ANGEL2/USP47/XRCC3/CKS1B/RBX1/PRMT2/CDK5RAP2/DDB1/ZNF83…
GO:0006261	BP	GO:0006261	DNA-dependent DNA replication	145	-0.509545623363017	-2.17750295918424	8.1546326442312e-09	1.2664359092087e-06	1.10855567040345e-06	6120	tags=50%, list=18%, signal=41%	LIG1/MMS22L/RPAIN/GEN1/HMGA1/POLD2/CDC7/MCM5/EME2/RPA2/SMC3/ORC3/RFC5/TIMELESS/BLM/SSBP1/WRNIP1/SMARCAL1/MSH6/MCM2/SETMAR/PRIM1/E2F8/POLG2/POLE3/TERF2/WRN/ZRANB3/ETAA1/PURA/RFC1/POLA1/ALYREF/PCNA/GMNN/RPA3/POLA2/CCNE1/RFC4/PRIM2/FANCM/NUCKS1/TIPIN/RECQL4/CDK2/INO80/RFC3/MCM3/ORC5/DONSON/FGFR1/MCM6/CCNE2/FBXO5/WDHD1/MCM4/CHEK2/GINS3/CDT1/FEN1/EME1/CDC45/GINS1/POLE2/ORC6/RAD51/DSCC1/GINS4/ZNF365/AT…
GO:0007017	BP	GO:0007017	microtubule-based process	715	-0.315808012290065	-1.58065703293894	8.36643639508272e-09	1.28245517884625e-06	1.12257789771342e-06	7757	tags=34%, list=22%, signal=27%	ZPR1/IFT22/KLC2/BBS12/HSPA8/DNAH1/FYCO1/APP/KATNAL1/ZNF207/RAN/PKD1/TUBA4A/KATNA1/DRG1/MLH1/IFT140/GOLGA8R/SMC1A/SON/RNF4/ARL3/IFT52/STK36/MSTO1/SS18/EML4/KIF23/CFAP20/ARHGEF10/CKAP2/XRCC3/CLASP2/SYBU/FOPNL/CDK5RAP2/PHLDB1/EFNA5/KIF3A/HEPACAM2/CROCC/GOLGA8O/BCCIP/IFT88/MAPRE2/PLK4/DYNC1I2/CCDC120/TUBB/TUBGCP5/CHD3/ODF2/STAG1/UVRAG/GEN1/SLC39A12/IFT46/DAG1/IFT74/MAP7D3/PARD6G/TTLL1/DNAH5/PKHD1/TME…
GO:1901987	BP	GO:1901987	regulation of cell cycle phase transition	429	-0.36388599826024	-1.75449899977217	1.08754306487811e-08	1.64567574291748e-06	1.44051756839118e-06	8607	tags=42%, list=25%, signal=32%	PSMB5/ANAPC7/PSME2/SFI1/SOX4/ANAPC15/PSMA6/PSMA3/NDC80/DYNC1H1/TOPAZ1/PSMB6/PSMC4/PSMD7/BRCC3/ATM/PSMD3/PSMA2/PINX1/APP/PSMB2/ZNF207/PKD1/ZFP36L2/TUBA4A/ZFYVE19/TMEM14B/ANAPC11/PSMB4/PLRG1/PLCB1/USP47/XRCC3/DBF4/PAXIP1/RBX1/PRMT2/CDK5RAP2/DDB1/ZNF830/PSMD11/ANAPC5/TP53/PLK4/GLI1/ERCC2/DYNC1I2/TRIAP1/TUBB/ODF2/GEN1/CDKN2C/CDC7/PKIA/ALMS1/NEDD1/CDC16/DYNLL1/RPA2/BCL2/CEP70/CENPJ/WNT10B/RPS27L/CDK2A…
GO:0000184	BP	GO:0000184	nuclear-transcribed mRNA catabolic process, nonsense-mediated decay	117	-0.529041851487476	-2.18330237719411	1.27543402292246e-08	1.90556300918402e-06	1.66800598733963e-06	8418	tags=68%, list=24%, signal=52%	RPS6/RPL19/SMG1/RPS29/RNPS1/RPL22/EIF4A3/RPS27/RPL11/RPS10/RPL7/RPL14/RPL12/RPL8/PNRC2/NBAS/RPL31/RPL13/RPS8/RPL38/RPL35A/DCP1B/UPF3A/RPL37A/RPS15/RPL34/EXOSC10/RPS5/MAGOHB/SMG6/RPS11/RPL4/RPL23/RPL36A/RPS28/RPL35/RPS18/RPS19/RPL37/RPL30/RPL7A/RPL41/UPF3B/RPL10A/RPL18A/RPL23A/GSPT2/RPS15A/SMG9/RPL6/RPS27A/RPS26/RPL18/RPL3/RPL24/RPS13/RPS16/EIF3E/RPLP0/RPL27/RPL26/RPL9/RPS25/RPL13A/RPS14/RPL36/DHX…
GO:0000776	CC	GO:0000776	kinetochore	125	-0.532531781537999	-2.23612459770796	1.36063715445331e-08	2.00745004175155e-06	1.75719127249463e-06	7737	tags=53%, list=22%, signal=41%	PINX1/ZNF207/NUP43/RANGAP1/SMC1A/CENPN/PPP1CC/DCTN5/NUP37/CLASP2/CENPC/PHF6/CHAMP1/DYNLL1/NUP133/CENPK/MEAF6/GPATCH11/CENPI/KNTC1/NUP107/MIS12/ZW10/PPP1R12A/CENPO/NUP160/NUDCD2/BOD1/CENPE/SEH1L/SKA2/CENPV/CKAP5/KIF2C/CENPQ/CENPW/KIF22/PLK1/TTK/MAD1L1/SPDL1/KIF18A/INCENP/AURKB/CENPU/MAD2L1/SPAG5/ZWILCH/CENPA/CDT1/SPC24/CENPH/ZWINT/NEK2/CENPM/CENPF/CCNB1/SKA1/HJURP/BIRC5/BUB1B/SKA3/NUF2/BUB1/MTBP/S…
GO:0008173	MF	GO:0008173	RNA methyltransferase activity	58	-0.663965161115328	-2.43443300690003	1.38432910342098e-08	2.01718967996022e-06	1.76571671865847e-06	8067	tags=72%, list=23%, signal=56%	METTL6/TRMT11/EMG1/METTL2B/TRMT6/FBLL1/MRM1/TRMT12/METTL8/METTL3/NOP2/THUMPD3/TRMT10B/TRMT10C/CMTR2/FTSJ3/TGS1/NSUN2/DIMT1/NSUN6/RNMT/TRMT2A/BCDIN3D/TRMT61A/THUMPD2/TFB1M/FTSJ1/TRMT10A/HENMT1/METTL15/METTL16/TYW3/LCMT2/METTL1/ALKBH8/TRMT61B/TRMT112/TARBP1/FBL/WDR4/TFB2M/ZCCHC4
GO:0030684	CC	GO:0030684	preribosome	70	-0.632403365802968	-2.36405109718563	1.44385748774639e-08	2.07827438144764e-06	1.81918629553669e-06	8947	tags=81%, list=26%, signal=61%	RRP36/FAM207A/FCF1/NOC2L/UTP23/BMS1/KRI1/EMG1/BOP1/FBLL1/UTP14C/RIOK1/ZNF593/WDR74/TSR1/UTP18/FBXW9/UTP14A/RPF1/WDR36/FTSJ3/MRTO4/NGDN/BYSL/SRFBP1/RRP9/MPHOSPH10/RSL1D1/RRS1/LTV1/PWP2/NOL10/NOP14/NOL6/NOB1/EBNA1BP2/KRR1/LAS1L/MAK16/IMP4/DCAF13/WDR46/RRP1B/RIOK2/IMP3/UTP3/RRP15/WDR3/FBL/NSA2/HEATR1/NOP58/UTP20/WDR12/RRP1/RPS7/PDCD11
GO:0140053	BP	GO:0140053	mitochondrial gene expression	156	-0.489666192174852	-2.11101348539071	1.48817260701533e-08	2.11625316633758e-06	1.85243045502288e-06	10098	tags=81%, list=29%, signal=58%	MRPL27/MRPS15/GFM2/CHCHD1/NSUN4/MRPS18A/MTRF1/MRPL43/MRPL17/ALKBH1/MPV17L2/PTCD3/MRPS7/MRPL33/MRPL20/MTIF2/MRPS16/MRPL12/PNPT1/MRPL23/TFAM/MTO1/MRPS11/MRPS31/FASTKD5/MRPL42/MRPL36/COA3/MRPS34/MRPL15/MRPS12/MRPS10/FASTKD3/TUFM/MRPL55/GFM1/MRPL46/CHCHD10/MRPL38/MRPS14/TARS2/SUPV3L1/MRPL54/MRPL47/RMND1/TBRG4/MRRF/MRPS2/MRPL35/MRPL13/MRPL16/MTERF1/OXA1L/MRPS26/MRPS25/NOA1/MTERF3/DAP3/MRPS30/MRPL24/MR…
GO:0005743	CC	GO:0005743	mitochondrial inner membrane	423	-0.364684131537972	-1.74772498763018	1.52578171000163e-08	2.14390494323206e-06	1.87663502301579e-06	9346	tags=54%, list=27%, signal=40%	SLC25A20/SLC27A1/NDUFA2/SMIM20/BCS1L/NDUFA11/PTCD3/ENDOG/MRPS7/SDHA/NDUFAF1/MRPL33/MRPL20/APOO/NDUFA9/MRPS16/ATAD3B/UQCRC2/SLC25A15/TIMM22/MRPL12/AIFM3/SLC25A48/HIGD2A/MRPL23/NDUFAF3/SLC25A38/COQ4/MRPS11/MRPS31/MRPL42/OTC/TMEM126B/MRPL36/ATAD3A/COA3/ACAD11/MRPS34/CPOX/NDUFAF6/MRPL15/NDUFA3/NDUFS3/MRPS12/NDUFC1/NDUFAF5/STOML2/COX6A1/MRPS10/NDUFA6/NDUFA5/MRPL55/MRPL46/SLC25A53/PMPCA/NDUFA1/CHCHD10/…
GO:0000075	BP	GO:0000075	cell cycle checkpoint	207	-0.447323684663837	-1.99589566981808	1.94987112961555e-08	2.7075681109238e-06	2.370029119155e-06	6386	tags=41%, list=18%, signal=33%	BRIP1/ZNF830/TP53/WDR76/TRIAP1/HRAS/GEN1/ATR/EME2/RPA2/RPS27L/TIMELESS/NSUN2/CNOT7/KLHL22/AURKA/HUS1/BLM/CNOT6L/CUL4A/PRMT1/KNTC1/SETMAR/E2F8/RHNO1/TOP2B/INTS7/CDC25C/FBXO31/ETAA1/DCLRE1B/ZW10/CCAR2/PCNA/PCBP4/CDC20/RNASEH2B/E2F1/RPL24/PRPF19/MDC1/RPL26/RAD1/RINT1/PLK2/GTSE1/NAE1/TOP2A/TIPIN/PLK1/USP44/RGCC/CDK2/WEE1/TTK/MAD1L1/SPDL1/NABP2/DONSON/PCID2/CRY1/AURKB/MAD2L1/STK33/CHEK2/ZWILCH/CDT1/EM…
GO:0034508	BP	GO:0034508	centromere complex assembly	37	-0.744462404248445	-2.47321946619727	1.99323539977738e-08	2.71993961300148e-06	2.38085832786575e-06	4798	tags=59%, list=14%, signal=51%	CENPK/CENPI/POLE3/MIS12/HELLS/CENPO/CENPE/CENPV/RBBP7/CENPQ/CENPW/MIS18A/CENPU/RUVBL1/CENPA/CENPH/CENPM/CENPF/HJURP/NPM1/CENPL/OIP5
GO:0019866	CC	GO:0019866	organelle inner membrane	477	-0.347376238443913	-1.6812858157708	2.00486949361288e-08	2.71993961300148e-06	2.38085832786575e-06	9346	tags=52%, list=27%, signal=38%	SLC25A20/SLC27A1/NDUFA2/SMIM20/BCS1L/NDUFA11/PTCD3/ENDOG/MRPS7/SDHA/NDUFAF1/MRPL33/MRPL20/APOO/NDUFA9/MRPS16/ATAD3B/UQCRC2/SIGMAR1/SLC25A15/TIMM22/MRPL12/AIFM3/SLC25A48/HIGD2A/MRPL23/NDUFAF3/SLC25A38/COQ4/MRPS11/MRPS31/MRPL42/OTC/P2RX5/TMEM126B/MRPL36/ATAD3A/COA3/ACAD11/MRPS34/CPOX/P2RX4/NDUFAF6/MRPL15/NDUFA3/NDUFS3/MRPS12/NDUFC1/NDUFAF5/STOML2/P2RX7/COX6A1/MRPS10/NDUFA6/NDUFA5/MRPL55/MRPL46/NUTF…
GO:0065004	BP	GO:0065004	protein-DNA complex assembly	166	-0.481923772621787	-2.10160612195607	2.64513879967279e-08	3.54779241506113e-06	3.10550685631441e-06	8874	tags=53%, list=26%, signal=40%	PSMC2/TSPYL4/NAP1L2/GTF3C3/RRN3/TERF1/PIH1D1/PSMC4/TSPYL2/CHAF1A/XPA/GTF2H1/RNF4/CENPN/BRF1/TAF6/TAF11/RBX1/CAND1/DDB1/TP53/PARP1/ERCC2/CENPC/TSPYL1/NAP1L1/MCM5/RPA2/BRF2/ORC3/WNT10B/ASF1A/CENPK/CUL4A/SMARCA4/ERCC3/CHD1L/SHPRH/CENPI/MCM2/THRA/POLE3/KAT6B/GTF2H5/GTF2H3/GRWD1/MIS12/HELLS/CENPO/GMNN/RPA3/RPS27A/NAP1L5/UBTF/CENPE/TAF1B/SMARCB1/IPO4/CHAF1B/CENPV/RBBP7/CENPQ/CENPW/MIS18A/MCM3/POLR1E/BD…
GO:0140014	BP	GO:0140014	mitotic nuclear division	256	-0.41781409246165	-1.91034589387847	3.07516772772297e-08	4.07057062101782e-06	3.56311291467289e-06	5574	tags=35%, list=16%, signal=29%	USP16/CHAMP1/RCC1/SMC3/AAAS/SMPD3/CUL7/KLHL22/AURKA/RRS1/CENPK/KNTC1/PRC1/CDC23/UBE2C/MYBL2/TTN/CDC25C/SMC5/NCAPD3/BORA/MIS12/ZW10/L3MBTL1/TUBG1/CDC20/PHB2/BOD1/RPL24/ANAPC1/CENPE/RIOK2/SEH1L/MAP9/KIF18B/CD28/NUSAP1/RACGAP1/KIF2C/KIF22/PLK1/USP44/LRP5/RGCC/MZT1/ANLN/INO80/TTK/MAD1L1/SPDL1/PTTG1/KIF18A/CUL3/PCID2/INCENP/SPICE1/AURKB/MAP10/PTTG3P/ESPL1/MAD2L1/SPAG5/FBXO5/EPS8/CHEK2/SMC2/CDT1/PDXP/Z…
GO:0000819	BP	GO:0000819	sister chromatid segregation	174	-0.461771452086627	-2.02292022773895	3.10388338466156e-08	4.07057062101782e-06	3.56311291467289e-06	7946	tags=53%, list=23%, signal=41%	SMC4/NSMCE2/RMI2/PSMG2/DSN1/ANAPC15/NDC80/LATS1/TNKS/ATM/PINX1/ZNF207/RAN/ANAPC11/CDCA8/SMC1A/CTCF/MSTO1/KIF23/XRCC3/CDK5RAP2/ANAPC5/CENPC/STAG1/GEN1/DIS3L2/ESCO1/CHAMP1/SMC3/KLHL22/RRS1/CENPK/RAD51C/PRC1/CDC23/TOP2B/TTN/SMC5/NCAPD3/MIS12/ZW10/TUBG1/CDC20/PHB2/BOD1/ANAPC1/CENPE/RIOK2/SEH1L/STAG3L4/KIF18B/NUSAP1/RACGAP1/TOP2A/KIF2C/KIF22/PLK1/USP44/INO80/TTK/MAD1L1/SPDL1/PTTG1/KIF18A/CUL3/PCID2/IN…
GO:0033365	BP	GO:0033365	protein localization to organelle	892	-0.299035980758124	-1.5283146625714	3.15729228968879e-08	4.09511218628536e-06	3.58459500558652e-06	8499	tags=40%, list=24%, signal=31%	GOSR2/LIF/PEX26/PYGO1/ABHD17B/RPS6/PEX12/NDC80/TERF1/ARL2/TNPO2/RPL19/PEX5/M6PR/RANBP17/PIH1D1/IPO7/SCP2/RPS29/PITRM1/RPL22/PPHLN1/NUDT19/TNKS/POM121/ATM/DLG1/DAO/HAX1/SYT11/ZPR1/PINX1/XPA/SUPT7L/HSPA8/SUFU/MBTPS1/RABEP1/RAN/INPP5E/CHCHD4/NMD3/FAM83H/RANGAP1/NUTF2/PMPCA/COG3/SNUPN/CHCHD10/ECH1/RPS27/IFT140/LOC101928075/TOMM22/IL10RA/SLC27A2/RPL11/CTCF/ARL3/PLRG1/SPATA7/RPS10/SRP14/RAB29/PMM2/TIMM…
GO:0008757	MF	GO:0008757	S-adenosylmethionine-dependent methyltransferase activity	132	-0.503807342578476	-2.12824660603115	3.59969266098227e-08	4.60415524604095e-06	4.03017820981213e-06	9441	tags=55%, list=27%, signal=40%	CAMKMT/PCMTD2/METTL21A/LCMT1/CXXC1/SUZ12/RRP8/ICMT/TRMT2B/SETD3/METTL6/TRMT11/EMG1/METTL2B/PNMT/TRMT6/FBLL1/PRMT2/SETD7/EED/MRM1/METTL8/METTL3/NOP2/THUMPD3/TRMT10B/PRMT7/TRMT10C/N6AMT1/CMTR2/PRMT3/FTSJ3/SMYD2/SETD1A/KMT2A/PRMT9/WDR5/NSUN2/DIMT1/MEN1/DNMT3B/NSUN6/COQ5/RNMT/PRMT1/TRMT61A/SETMAR/THUMPD2/EEF2KMT/TFB1M/FTSJ1/TRMT10A/METTL15/GAMT/EZH2/SETD6/PEMT/METTL16/METTL1/DNMT1/TRMT61B/TRMT112/PRM…
GO:0032543	BP	GO:0032543	mitochondrial translation	131	-0.508305374506678	-2.1509563897519	3.62777631010598e-08	4.60415524604095e-06	4.03017820981213e-06	10098	tags=83%, list=29%, signal=59%	MRPL27/MRPS15/GFM2/CHCHD1/NSUN4/MRPS18A/MTRF1/MRPL43/MRPL17/ALKBH1/MPV17L2/PTCD3/MRPS7/MRPL33/MRPL20/MTIF2/MRPS16/MRPL12/MRPL23/MRPS11/MRPS31/MRPL42/MRPL36/COA3/MRPS34/MRPL15/MRPS12/MRPS10/FASTKD3/TUFM/MRPL55/GFM1/MRPL46/MRPL38/MRPS14/TARS2/MRPL54/MRPL47/RMND1/MRRF/MRPS2/MRPL35/MRPL13/MRPL16/OXA1L/MRPS26/MRPS25/NOA1/MTERF3/DAP3/MRPS30/MRPL24/MRPL22/MRPL19/IARS2/MRPL52/MRPL10/MRPL18/MRPL21/MRPS22/…
GO:0000785	CC	GO:0000785	chromatin	455	-0.351396010154606	-1.69999654551195	4.08454161128203e-08	5.12870687637891e-06	4.48933660859273e-06	8380	tags=38%, list=24%, signal=30%	RING1/CSNK2A1/ZNHIT1/CDK13/XRCC1/NRIP1/SETD3/SOX18/APTX/KAT2A/SMARCC1/FANK1/CHAF1A/RNF2/SFR1/RAN/HMGXB4/CAPN2/MYCN/CPSF6/SIRT1/DFFA/CITED2/PLCB1/SS18/TTI2/ARID1B/MEF2C/ANP32E/NFATC1/HDAC1/TMPO/CDK12/TELO2/SMARCC2/CREB3L2/EED/SMARCA1/MED1/UBR2/PSIP1/TP53/WDR76/SMARCD1/PBRM1/PARK7/SMARCA2/CENPC/DHX9/TRIM28/TRRAP/CHD3/STAG1/HMGA1/ESCO1/ACTL6A/HDAC2/CSNK2A2/TCP1/RAD50/RCC1/EME2/RPA2/SMC3/SETD1A/MTA1/…
GO:0005740	CC	GO:0005740	mitochondrial envelope	670	-0.31689192472769	-1.57802075132024	4.61943974645557e-08	5.73928919235949e-06	5.02380067717024e-06	10176	tags=53%, list=29%, signal=38%	GRAMD4/WASF1/ETFDH/MRPL27/GOLPH3/OPA1/MRPS15/CHCHD2/GDAP1/COX7B/VDAC2/CHCHD1/COX19/MYOC/IFI27/ACACB/CNR1/ARMCX1/PMPCB/MTCH2/MRPS18A/NDUFS1/MRPL43/COA7/CISD1/CPS1/NDUFA13/MRPL17/CEP89/MPV17L2/SLC25A20/SLC27A1/BAK1/NDUFA2/SMIM20/BCS1L/NDUFA11/PTCD3/ENDOG/MRPS7/RPS6KB1/SDHA/NDUFAF1/MRPL33/MRPL20/FUNDC1/APOO/AMBRA1/IKBKE/NDUFA9/GNPAT/MRPS16/CPT1A/IFI27L2/ATAD3B/UQCRC2/DNM1L/SLC25A15/TIMM22/MRPL12/PLS…
GO:0061695	CC	GO:0061695	transferase complex, transferring phosphorus-containing groups	249	-0.415009010314632	-1.87587378925634	4.71645120636972e-08	5.79877849883144e-06	5.0758737489604e-06	9019	tags=47%, list=26%, signal=35%	POLR2C/TGFBR1/GTF2E2/PRPSAP2/VAC14/PIK3R4/ZNRD1/POLR3K/SOCS5/SNW1/CDK13/TAF5L/PRKAB2/POLD1/POLR2I/CCNJ/MAP3K5/KAT2A/PRPS2/DNA2/MMS19/GTF2H1/CCNG1/POLR2L/PRPSAP1/POLR2D/PIK3C2A/CKS1B/TAF6/PEX2/CDK12/TAF11/PIK3R2/POLR2K/BCCIP/POLR2B/CCNT1/TP53/MAP3K7/POLR3B/ERCC2/SOCS2/TRRAP/UVRAG/POLR3H/POLD2/POLR2H/TAF3/TWISTNB/POLRMT/PIK3R1/TAF2/WDR61/ERCC3/WDR41/CCNA1/CKS2/PIK3C2B/RPRD2/PRIM1/CDK6/POLR3D/POLR3A…
GO:0016741	MF	GO:0016741	transferase activity, transferring one-carbon groups	197	-0.447319838163531	-1.98626467574853	5.49309368570607e-08	6.68401904869988e-06	5.85075578135704e-06	9441	tags=54%, list=27%, signal=40%	CAMKMT/PCMTD2/METTL21A/LCMT1/CXXC1/SUZ12/RRP8/SMYD5/ICMT/TRMT2B/COMTD1/METTL7A/SETD3/METTL6/OTC/TRMT11/NDUFAF5/EMG1/METTL2B/PNMT/TRMT6/FBLL1/FAM86C1/PRMT2/SETD7/EED/MRM1/TRMT12/METTL8/METTL3/NOP2/THUMPD3/TRMT10B/PRMT7/GART/TRMT10C/N6AMT1/CMTR2/PRMT3/FTSJ3/HEMK1/MTR/TGS1/SMYD2/GCSH/SETD1A/KMT2A/PRMT9/METTL5/MGMT/WDR5/CIAPIN1/NSUN2/DIMT1/MEN1/DNMT3B/NSUN6/COQ5/RNMT/PRMT1/TRMT2A/FAM86B2/BCDIN3D/TRMT…
GO:0010564	BP	GO:0010564	regulation of cell cycle process	724	-0.311045363963456	-1.55837286108861	5.54996720355563e-08	6.68431254118032e-06	5.85101268559597e-06	8953	tags=40%, list=26%, signal=30%	TRIM37/GPNMB/EDN3/PSMC2/PARP3/RANBP1/RRP8/NSMCE2/CXCR5/ANAPC16/RMI2/PIK3R4/PSMG2/PSMB5/ANAPC7/PSME2/SFI1/SOX4/ANAPC15/PSMA6/LIF/FOXM1/RING1/PSMA3/NDC80/DYNC1H1/TERF1/CSNK2A1/CDK13/TOPAZ1/PSMB6/PSMC4/PSMD7/NEUROD1/TNKS/NUBP1/KAT2A/RBBP8/BRCC3/ATM/PSMD3/PSMA2/PINX1/YAF2/RNF2/APP/PSMB2/ZNF207/PKD1/ZFP36L2/TUBA4A/DRG1/ZFYVE19/MKI67/TMEM14B/ANAPC11/PSMB4/SMC1A/RNF4/CTCF/PLRG1/PLCB1/KIF23/PHC1/USP47/XR…
GO:0090305	BP	GO:0090305	nucleic acid phosphodiester bond hydrolysis	283	-0.395935735756324	-1.83828949597482	6.21816600125863e-08	7.41343568816724e-06	6.48923969190361e-06	9474	tags=55%, list=27%, signal=41%	DDB2/CPSF1/POLG/RNASE9/ENPP2/NCBP1/ENDOG/EXOSC5/ZC3H12C/HMGB1/RRP36/EXOSC3/POP4/ZNRD1/APLF/POLR3K/FCF1/PNPT1/EXOSC9/CPSF4/UTP23/POLD1/POLR2I/TSEN54/EDC3/FIP1L1/HMCES/DBR1/APTX/RBBP8/DNA2/RAD9B/KRI1/XPA/GTF2H1/NTHL1/RPP25/POP1/EXOSC7/CPSF6/DFFA/BOP1/ANGEL2/PPP1R8/ZC3H12D/PAN2/TSN/RBX1/CSTF2T/TATDN1/OGG1/TUT1/EXOSC1/DDB1/CPSF3/PNRC2/CSTF3/PARP1/ERCC2/RPP38/GEN1/TATDN2/DIS3L2/POLD2/PDE12/RAD50/DCP1B…
GO:1901990	BP	GO:1901990	regulation of mitotic cell cycle phase transition	401	-0.356219709143866	-1.69970597750782	6.31981250526201e-08	7.45927469996075e-06	6.52936418306807e-06	8607	tags=42%, list=25%, signal=32%	PSMB5/ANAPC7/PSME2/SFI1/SOX4/ANAPC15/PSMA6/PSMA3/NDC80/DYNC1H1/PSMB6/PSMC4/PSMD7/ATM/PSMD3/PSMA2/PINX1/APP/PSMB2/ZNF207/PKD1/ZFP36L2/TUBA4A/ZFYVE19/TMEM14B/ANAPC11/PSMB4/PLRG1/PLCB1/USP47/XRCC3/RBX1/PRMT2/CDK5RAP2/DDB1/ZNF830/PSMD11/ANAPC5/TP53/PLK4/ERCC2/DYNC1I2/TRIAP1/TUBB/ODF2/GEN1/CDKN2C/CDC7/PKIA/ALMS1/NEDD1/CDC16/DYNLL1/RPA2/BCL2/CEP70/CENPJ/WNT10B/RPS27L/CDK2AP2/CNOT7/KLHL22/AURKA/HUS1/ANA…
GO:0006401	BP	GO:0006401	RNA catabolic process	374	-0.36700296122029	-1.7501318072971	7.227753820023e-08	8.4464533007655e-06	7.3934761587833e-06	8418	tags=47%, list=24%, signal=36%	RPS6/PSMA3/PNPT1/HNRNPD/EXOSC9/RPL19/SMG1/PSMB6/EDC3/PSMC4/PSMD7/RPS29/RNPS1/RPL22/ATM/PSMD3/DNA2/PSMA2/FASTKD3/ZPR1/HSPA8/PSMB2/EIF4A3/ZFP36L2/MLH1/RPS27/POLR2D/PSMB4/POP1/LIN28A/RPL11/EXOSC7/CIRBP/LARP1/ZC3H14/ANGEL2/RPS10/SUPV3L1/RPL7/RPL14/PPP1R8/TBRG4/RPL12/ZC3H12D/PAN2/EXOSC1/SYNCRIP/RPL8/LIN28B/PSMD11/PNRC2/METTL3/NBAS/ELAVL1/RPL31/DHX9/RPL13/DIS3L2/RPS8/FXR2/RPL38/HNRNPM/RPL35A/PDE12/DHX3…
GO:0031055	BP	GO:0031055	chromatin remodeling at centromere	29	-0.759594484243651	-2.38452551673921	7.42732968760129e-08	8.59458551987824e-06	7.52314147407706e-06	4798	tags=66%, list=14%, signal=57%	CENPK/CENPI/POLE3/HELLS/CENPO/CENPV/RBBP7/CENPQ/CENPW/MIS18A/CENPU/RUVBL1/CENPA/CENPH/CENPM/HJURP/NPM1/CENPL/OIP5
GO:0019083	BP	GO:0019083	viral transcription	171	-0.453494116479357	-1.98205549330173	9.00429265617373e-08	1.03182200214387e-05	9.03189907208433e-06	8418	tags=61%, list=24%, signal=46%	RPS6/SNW1/RPL19/POLR2I/RPS29/RPL22/POM121/TARBP2/NUP43/POLR2L/RPS27/POLR2D/RPL11/RPS10/NUP37/RPL7/RPL14/HDAC1/RPL12/NUP188/TAF11/RANBP2/RPL8/POLR2K/POLR2B/CCNT1/RPL31/DHX9/RPL13/RPS8/POLR2H/RPL38/RPL35A/NUP133/NUP155/RPL37A/RPS15/AAAS/RPL34/RPS5/NUP205/RPS11/SMARCA4/RPL4/NUP210/NUP107/RPL23/RPL36A/RPS28/POLR2G/RPL35/NUP54/RPS18/TRIM32/RPS19/RPL37/RPL30/RPL7A/RPL41/RPL10A/RPL18A/RPL23A/NUP88/NUP16…
GO:0030667	CC	GO:0030667	secretory granule membrane	288	0.427337472672184	1.82362405084599	1.00962349394098e-07	1.1458255864409e-05	1.00298123411242e-05	6594	tags=35%, list=19%, signal=28%	CEACAM6/CEACAM8/NDUFC2/AZU1/CLEC5A/MCEMP1/ITGB3/CLEC4D/ANXA7/LILRA3/CA4/VNN1/FCAR/P2RX1/PTAFR/ITGA2B/FLOT2/ADAM8/CYSTM1/ABCA13/STX3/NFASC/MGAM/CEACAM3/PSAP/SELP/FPR2/GPR84/MMP25/SPARC/CXCR1/LY6G6F/TMEM190/FCGR2A/RAB24/SLC2A3/C5AR1/CXCR2/C3AR1/CR1/SIGLEC9/RAB3D/CD55/LHFPL2/FPR1/PLAUR/BST1/CD59/LILRB2/RAB31/PTPRC/TLR2/NFAM1/SIRPB1/LILRB3/SCG3/MME/ANPEP/MOSPD2/CD46/SIGLEC5/CD93/ACRBP/RHOG/SLC30A8/BR…
GO:0000779	CC	GO:0000779	condensed chromosome, centromeric region	106	-0.544460450968094	-2.20461052052985	1.02525895354245e-07	1.15104361293112e-05	1.00754875530476e-05	7737	tags=56%, list=22%, signal=43%	PINX1/ZNF207/NUP43/RANGAP1/SMC1A/CENPN/PPP1CC/DCTN5/NUP37/CLASP2/CENPC/PHF6/CHAMP1/NUP133/AURKA/CENPK/MEAF6/GPATCH11/KNTC1/NUP107/NCAPD3/MIS12/ZW10/CENPO/NUDCD2/BOD1/CENPE/SEH1L/SKA2/CENPV/CKAP5/KIF2C/CENPW/PLK1/MAD1L1/SPDL1/INCENP/AURKB/CENPU/MAD2L1/SPAG5/ZWILCH/CENPA/CDT1/SPC24/CENPH/ZWINT/NEK2/CENPM/CENPF/CCNB1/SKA1/HJURP/BIRC5/BUB1B/SKA3/NUF2/BUB1/SPC25
GO:0002366	BP	GO:0002366	leukocyte activation involved in immune response	679	0.351319420110792	1.61218675817574	1.03372551868761e-07	1.15104361293112e-05	1.00754875530476e-05	6280	tags=29%, list=18%, signal=24%	OLFM4/PLAC8/ACAA1/CEACAM6/ELANE/DEFA4/CTSG/CEACAM8/ARG1/ANXA3/LTF/NDUFC2/AZU1/HP/CAMP/SLPI/AHSG/LRG1/LCN2/TNFAIP6/CLEC4E/CLEC5A/MCEMP1/MPO/ORM2/DYSF/CLEC4D/ARPC5/LILRA3/MMP9/ORM1/VNN1/FCAR/APBB1IP/P2RX1/BPI/PTAFR/PPBP/CRISPLD2/IL27/ADAM8/CYSTM1/ABCA13/NFASC/MGAM/CEACAM3/PSAP/HLX/FPR2/GPR84/MMP25/BCL6/GCA/MDK/CXCR1/LILRA2/S100P/CPLX2/FCGR2A/RAB24/HK3/GAB2/SLC2A3/C5AR1/CXCR2/C3AR1/CR1/SIGLEC9/F2RL1…
GO:0042274	BP	GO:0042274	ribosomal small subunit biogenesis	61	-0.627055985484685	-2.31532045959513	1.06982807758218e-07	1.18011035511238e-05	1.03299189193007e-05	9331	tags=85%, list=27%, signal=62%	TSR3/MRPS7/RRP36/LSM6/FAM207A/RPS6/FCF1/MRPS11/UTP23/BMS1/DDX52/KRI1/EMG1/RPS27/DHX37/RPS10/TSR2/RIOK1/RPS8/RPL38/TSR1/NGDN/BYSL/RPS15/SRFBP1/RPS5/RPS27L/NOL11/RRS1/LTV1/PWP2/NOL10/NOP14/RPS28/RPS19/NOB1/RCL1/MRPS9/DCAF13/ABT1/RPS16/WDR46/RIOK2/NOM1/UTP3/RPS14/HEATR1/UTP20/RPS7/NPM1/RPS24/RPS17
GO:0003678	MF	GO:0003678	DNA helicase activity	76	-0.586968654695423	-2.22378926963984	1.09238400405357e-07	1.19383411109669e-05	1.04500477580758e-05	8784	tags=63%, list=25%, signal=47%	ACTR8/CHTF18/CHD9/POLQ/RAD54L2/DNA2/DHX30/SUPV3L1/BRIP1/ERCC2/DHX9/CHD3/RAD50/DHX36/MCM5/RFC5/RUVBL2/RAD18/MCM8/BLM/WRNIP1/ERCC3/SMARCAL1/XRCC6/CHD1L/MCM2/WRN/ZRANB3/HELQ/SMARCAD1/CHD6/RFC4/PIF1/RECQL4/INO80/RFC3/MCM3/MCM6/RUVBL1/MCM4/CDC45/GINS1/RAD51/DSCC1/GINS4/NAV2/RAD54B/GINS2
GO:0009617	BP	GO:0009617	response to bacterium	583	0.362850580839868	1.64490085522756	1.14046927064842e-07	1.2349503487581e-05	1.08099525750016e-05	6280	tags=30%, list=18%, signal=25%	PLAC8/ELANE/DEFA4/CTSG/ARG1/ANXA3/MAPK3/LTF/DEFA3/LYZL1/AZU1/HP/CAMP/SLPI/REN/LRG1/GBP6/LCN2/ADM/CLEC4E/ALPL/C4BPA/MPO/CLEC4D/CASP3/REG3G/IL1RN/TRIM6/CD274/TLR5/BPI/PTAFR/PPBP/IRAK3/IL27/LY6G6C/SELP/NLRP6/CSF2RB/FPR2/SPARC/GPC3/LILRA2/NOD2/CSF2/IDO1/CNP/TLR6/C5AR1/LY96/IL36B/CARD17/DEFB119/F2RL1/CITED1/HCK/IL1B/PF4/MAPK14/RPS6KA3/S100A12/PGLYRP1/CD55/CHGA/PTGS2/STAB2/JUNB/CEBPE/SIGIRR/SPAG11B/BCL…
GO:0000070	BP	GO:0000070	mitotic sister chromatid segregation	144	-0.479000109230016	-2.04674798386458	1.15642453773324e-07	1.24084352898776e-05	1.08615376438773e-05	4320	tags=40%, list=12%, signal=35%	KLHL22/RRS1/CENPK/PRC1/CDC23/TTN/SMC5/NCAPD3/MIS12/ZW10/TUBG1/CDC20/BOD1/ANAPC1/CENPE/RIOK2/SEH1L/KIF18B/NUSAP1/RACGAP1/KIF2C/KIF22/PLK1/USP44/INO80/TTK/MAD1L1/SPDL1/PTTG1/KIF18A/CUL3/PCID2/INCENP/AURKB/MAP10/PTTG3P/ESPL1/MAD2L1/SPAG5/FBXO5/SMC2/CDT1/ZWINT/NEK2/DSCC1/CENPF/CCNB1/CDCA5/KIF4A/KIF14/DLGAP5/KIFC1/BUB1B/CHMP4A/NUF2/BUB1/TRIP13
GO:0002263	BP	GO:0002263	cell activation involved in immune response	682	0.34941865119978	1.60297387843875	1.2718387884968e-07	1.35238857843493e-05	1.18379304970091e-05	6280	tags=29%, list=18%, signal=24%	OLFM4/PLAC8/ACAA1/CEACAM6/ELANE/DEFA4/CTSG/CEACAM8/ARG1/ANXA3/LTF/NDUFC2/AZU1/HP/CAMP/SLPI/AHSG/LRG1/LCN2/TNFAIP6/CLEC4E/CLEC5A/MCEMP1/MPO/ORM2/DYSF/CLEC4D/ARPC5/LILRA3/MMP9/ORM1/VNN1/FCAR/APBB1IP/P2RX1/BPI/PTAFR/PPBP/CRISPLD2/IL27/ADAM8/CYSTM1/ABCA13/NFASC/MGAM/CEACAM3/PSAP/HLX/FPR2/GPR84/MMP25/BCL6/GCA/MDK/CXCR1/LILRA2/S100P/CPLX2/FCGR2A/RAB24/HK3/GAB2/SLC2A3/C5AR1/CXCR2/C3AR1/CR1/SIGLEC9/F2RL1…
GO:0019080	BP	GO:0019080	viral gene expression	185	-0.447445453698029	-1.95620644864885	1.47734279769042e-07	1.55688187867322e-05	1.36279319166649e-05	8418	tags=59%, list=24%, signal=45%	RPS6/SNW1/RPL19/POLR2I/RPS29/RPL22/POM121/EIF3G/TARBP2/NUP43/POLR2L/RPS27/POLR2D/RPL11/RPS10/NUP37/EIF3L/RPL7/RPL14/HDAC1/RPL12/NUP188/TAF11/RANBP2/RPL8/POLR2K/POLR2B/EIF3F/CCNT1/RPL31/DHX9/EIF3A/RPL13/RPS8/POLR2H/RPL38/RPL35A/NUP133/EIF2D/NUP155/RPL37A/RPS15/AAAS/RPL34/RPS5/NUP205/RPS11/SMARCA4/RPL4/EIF3B/NUP210/NUP107/RPL23/RPL36A/RPS28/POLR2G/RPL35/NUP54/RPS18/TRIM32/RPS19/RPL37/RPL30/RPL7A/RP…
GO:0003735	MF	GO:0003735	structural constituent of ribosome	158	-0.463777902781794	-2.00624269139266	1.5827031811419e-07	1.65315448203698e-05	1.44706397046183e-05	8418	tags=75%, list=24%, signal=57%	RPS6/MRPL23/RPL19/MRPS11/MRPS31/MRPL42/RPS29/MRPL36/RPL22/MRPS34/MRPL15/MRPS12/MRPL55/MRPL46/RPS27/MRPS14/RPL7L1/RPL11/RPS10/MRPL54/MRPL47/RPL7/RPL14/RPL12/MRPS2/MRPL35/MRPL13/MRPL16/MRPS25/RPL8/DAP3/RPL31/MRPS30/MRPL24/MRPL22/MRPL19/RPL13/MRPL52/MRPL10/RPS8/MRPL18/MRPL21/RPL38/RPL35A/MRPS22/MRPS6/MRPL14/RPL37A/RPS15/MRPL32/RPL34/MRPL11/RPS5/RSL24D1/RPS27L/MRPL34/RPS11/MRPS21/MRPL30/MRPL49/MRPS35…
GO:0140101	MF	GO:0140101	catalytic activity, acting on a tRNA	95	-0.537850823767847	-2.1371102302075	1.74896835844771e-07	1.8107959241016e-05	1.58505304138174e-05	8734	tags=68%, list=25%, signal=51%	POP4/TRMT2B/LRRC47/TSEN54/PUS3/METTL6/TRMT11/DTD1/DUS4L/RPP25/FARSA/METTL2B/POP1/TARS2/PTRH1/TRMT6/TRMT12/PTRHD1/FARS2/PARS2/METTL8/RPP38/THUMPD3/IARS2/TRMT10B/TRMT10C/RPP40/NARS2/CDKAL1/NSUN2/TYW1/FTO/POP7/PRORSD1P/AARS2/POP5/NSUN6/BCDIN3D/TRMT61A/THUMPD2/GATC/LARS2/FTSJ1/TRMT10A/GATB/TSEN2/YARS2/TYW3/LCMT2/METTL1/ALKBH8/TRMT61B/SARS2/RPP30/TARBP1/QRSL1/DTD2/WDR4/DARS2/TSEN15/MARS2/EARS2/WARS2/T…
GO:0098542	BP	GO:0098542	defense response to other organism	981	0.321472449423356	1.5019365342758	1.92383055510685e-07	1.97451930799358e-05	1.7283658488214e-05	6585	tags=28%, list=19%, signal=23%	LSM14A/APOBEC3A/PLAC8/ELANE/DEFA4/CTSG/ARG1/KLRG1/ANXA3/MAPK3/LTF/DEFA3/EIF2AK2/LYZL1/AZU1/FCGR1A/HP/CAMP/SLPI/IFIT2/GBP6/LCN2/ALPK1/CLEC4E/CLEC5A/MUC5B/BNIP3L/PML/C4BPA/MPO/APCS/FCGR1B/CLEC4D/REG3G/VSIG4/NCR3/APOBEC3B/TRIM6/G3BP1/AIM2/BATF2/NCF1/VNN1/FFAR2/TREML1/PSMD9/SOCS3/TLR5/BPI/PTAFR/PPBP/PLSCR1/IRAK3/IL27/ADAM8/RAB20/CCL8/SELP/NLRP6/COL20A1/FPR2/LILRA5/SMPDL3B/LILRA2/NOD2/RAET1E/PSMA1/CLU…
GO:0031966	CC	GO:0031966	mitochondrial membrane	632	-0.309734037183961	-1.53814910395681	2.23495638234642e-07	2.27406811903749e-05	1.99057140587388e-05	9346	tags=48%, list=27%, signal=36%	SLC25A20/SLC27A1/BAK1/NDUFA2/SMIM20/BCS1L/NDUFA11/PTCD3/ENDOG/MRPS7/RPS6KB1/SDHA/NDUFAF1/MRPL33/MRPL20/FUNDC1/APOO/AMBRA1/IKBKE/NDUFA9/GNPAT/MRPS16/CPT1A/IFI27L2/ATAD3B/UQCRC2/DNM1L/SLC25A15/TIMM22/MRPL12/PLSCR3/RNF5/AIFM3/ACADM/SLC25A48/HIGD2A/MRPL23/NDUFAF3/SLC25A38/COQ4/MRPS11/MRPS31/MRPL42/ARMCX6/OTC/TMEM126B/MRPL36/ATAD3A/COA3/ACAD11/MRPS34/CPOX/NDUFAF6/MRPL15/NDUFA3/NDUFS3/MRPS12/NDUFC1/NDU…
GO:0044839	BP	GO:0044839	cell cycle G2/M phase transition	255	-0.396846992149556	-1.81725677849187	2.57930161992199e-07	2.6020082923025e-05	2.27762891583754e-05	9728	tags=49%, list=28%, signal=35%	HAUS2/PSMC5/CEP192/AKAP8/RAD51B/LCMT1/PSMD8/SIN3A/HAUS1/PSMB7/SKP2/PCM1/PSMD5/PSMC2/PSMB5/PSME2/SFI1/PSMA6/FOXM1/PSMA3/DYNC1H1/LATS1/FBXW11/PSMB6/PSMC4/FBXL18/PSMD7/BRCC3/ATM/PSMD3/PSMA2/PINX1/APP/PSMB2/TUBA4A/ZFYVE19/PSMB4/PLCB1/USP47/PAXIP1/RBX1/CDK5RAP2/ZNF830/PSMD11/TP53/PLK4/DYNC1I2/TUBB/ODF2/ESRRB/CDC7/PKIA/ALMS1/NEDD1/DYNLL1/CEP70/CENPJ/WNT10B/AURKA/HUS1/BLM/TAF2/KHDRBS1/OPTN/HAUS5/RAD51C/…
GO:0035580	CC	GO:0035580	specific granule lumen	61	0.643874486157325	2.24533135856872	2.72675222594111e-07	2.72744546803245e-05	2.38742846544264e-05	1960	tags=28%, list=6%, signal=26%	OLFM4/ACAA1/ELANE/DEFA4/ARG1/LTF/HP/CAMP/SLPI/LRG1/LCN2/ORM2/ORM1/BPI/PGLYRP1/AOC1/TCN1
GO:0008168	MF	GO:0008168	methyltransferase activity	186	-0.435553425020968	-1.90969019432507	2.87917413302092e-07	2.85570523462571e-05	2.49969872760728e-05	9441	tags=53%, list=27%, signal=39%	CAMKMT/PCMTD2/METTL21A/LCMT1/CXXC1/SUZ12/RRP8/SMYD5/ICMT/TRMT2B/COMTD1/METTL7A/SETD3/METTL6/TRMT11/NDUFAF5/EMG1/METTL2B/PNMT/TRMT6/FBLL1/FAM86C1/PRMT2/SETD7/EED/MRM1/TRMT12/METTL8/METTL3/NOP2/THUMPD3/TRMT10B/PRMT7/TRMT10C/N6AMT1/CMTR2/PRMT3/FTSJ3/HEMK1/MTR/TGS1/SMYD2/GCSH/SETD1A/KMT2A/PRMT9/METTL5/MGMT/WDR5/CIAPIN1/NSUN2/DIMT1/MEN1/DNMT3B/NSUN6/COQ5/RNMT/PRMT1/TRMT2A/FAM86B2/BCDIN3D/TRMT61A/SMYD4…
GO:0034655	BP	GO:0034655	nucleobase-containing compound catabolic process	507	-0.320843598380317	-1.56079104335225	2.91189738550328e-07	2.86409373675793e-05	2.50704147708023e-05	8418	tags=43%, list=24%, signal=33%	RPS6/PSMA3/PNPT1/HNRNPD/EXOSC9/VCP/RPL19/SMG1/PSMB6/EDC3/PSMC4/HDDC3/PSMD7/RPS29/RNPS1/RPL22/ATM/PSMD3/DNA2/PSMA2/FASTKD3/ZPR1/HSPA8/PSMB2/EIF4A3/ZFP36L2/NTHL1/MLH1/RPS27/POLR2D/PSMB4/POP1/LIN28A/RPL11/EXOSC7/PNP/CIRBP/DFFA/LARP1/ZC3H14/ANGEL2/RPS10/SUPV3L1/RPL7/RPL14/PPP1R8/TBRG4/RPL12/ZC3H12D/ACOT7/PAN2/APOBEC3H/OGG1/EXOSC1/SYNCRIP/RPL8/LIN28B/PSMD11/PNRC2/METTL3/NBAS/ELAVL1/RPL31/DHX9/RPL13/NU…
GO:0006323	BP	GO:0006323	DNA packaging	160	-0.460566860089097	-1.99977423704308	3.76037375780128e-07	3.66807367465524e-05	3.21079325209391e-05	7187	tags=41%, list=21%, signal=32%	CENPN/SIRT1/CTCF/HDAC1/SMARCA1/TP53/CENPC/TRIM28/BANF1/HMGA1/TSPYL1/NAP1L1/TSSK6/ASF1A/CENPK/BANF2/SHPRH/MBD3L1/CENPI/MCM2/BAHD1/POLE3/RNF8/KAT6B/TTN/AIFM1/NCAPD3/GRWD1/NAA40/MCPH1/HELLS/MORC2/CENPO/CDAN1/NAP1L5/DNMT1/IPO4/TET1/NUSAP1/CHAF1B/CENPV/TOP2A/RBBP7/CENPQ/CENPW/MIS18A/CENPU/RUVBL1/TSPYL5/SMYD3/SMC2/CENPA/ZNF304/CENPH/CENPM/CCNB1/CDCA5/CDK1/HJURP/NPM1/SMCHD1/CENPL/OIP5/NCAPG2/BRD2
GO:0033044	BP	GO:0033044	regulation of chromosome organization	313	-0.372003090505843	-1.73083983505683	3.91928086459945e-07	3.79174361023502e-05	3.31904587455078e-05	8842	tags=46%, list=25%, signal=35%	NSMCE2/RMI2/NAP1L2/PSMG2/MAP3K4/ATAD2B/ANAPC15/LIF/SNW1/NDC80/HNRNPD/TERF1/ZNHIT1/XRCC1/SMG1/EID1/PHF19/NOC2L/PIH1D1/PPHLN1/TNKS/KAT2A/ATM/PINX1/ZNF207/MTHFR/YLPM1/MKI67/ANAPC11/RNF4/SIRT1/CTCF/PYGO2/XRCC3/PAXIP1/SETD7/EED/CDK5RAP2/TRIP12/MYB/PAXBP1/ANAPC5/TP53/PARP1/PAX5/TRIM28/GEN1/HMGA1/ATR/TCP1/RAD50/DHX36/WDR70/CTBP1/DKC1/OGT/SETD1A/KMT2A/EXOSC10/ASF1A/MAPT/SMG6/KLHL22/RUVBL2/KDM4C/WDR61/DNM…
GO:0032259	BP	GO:0032259	methylation	322	-0.368463353592407	-1.72483648738704	4.25485333884806e-07	4.08292959011574e-05	3.57393115282787e-05	9507	tags=46%, list=27%, signal=34%	KDM3A/CAMKMT/MTF2/PCMTD2/METTL21A/LCMT1/RAB6A/MOV10L1/CXXC1/SUZ12/RRP8/DMAP1/SMYD5/ICMT/TRMT2B/COMTD1/METTL7A/SNW1/SNRPB/MTO1/PHF19/SETD3/PIH1D1/METTL6/TRMT11/CBLL1/NDUFAF5/RBM15/MTHFR/EMG1/METTL2B/SIRT1/CTCF/PNMT/PYGO2/TRMT6/FBLL1/PAXIP1/FAM86C1/PRMT2/SETD7/EED/THADA/MYB/MRM1/TRMT12/PAXBP1/PARP1/METTL8/METTL3/NOP2/PAX5/SNRPD3/TRIM28/THUMPD3/TRMT10B/PRMT7/TRMT10C/N6AMT1/PWP1/CMTR2/PRMT3/FTSJ3/HEM…
GO:0006325	BP	GO:0006325	chromatin organization	671	-0.304719834357236	-1.51497698035598	4.60472808981872e-07	4.38303271323632e-05	3.83662191863928e-05	9119	tags=39%, list=26%, signal=29%	KAT7/C17orf49/CXXC1/MCM3AP/ZNF451/SUZ12/TRIM16/HMGB1/ARID2/TRIM37/MAP3K12/RRP8/TSPYL4/HUWE1/DMAP1/KDM4A/ACTR8/NAP1L2/HDAC3/GATAD2B/ATAD2B/EPC2/LIF/TDRD3/CHD9/SNW1/RING1/ZNHIT1/TAF5L/EID1/PHF19/NOC2L/SETD3/PIH1D1/PCGF5/PPHLN1/KAT2A/BRCC3/ATM/SMARCC1/KANSL3/TSPYL2/CHAF1A/BRPF3/GATAD1/MORF4L2/SUPT7L/RNF2/MTHFR/MKI67/VRK1/PER2/ELP3/CENPN/SIRT1/CTCF/SUPV3L1/BRD1/PYGO2/ARID1B/CLOCK/PHC1/FBLL1/ANP32E/TA…
GO:0006413	BP	GO:0006413	translational initiation	185	-0.434706721346747	-1.90051342468977	5.20764972002908e-07	4.91162623306682e-05	4.2993183247391e-05	9617	tags=65%, list=28%, signal=48%	EIF2S2/DHX33/ALKBH1/RPL28/UHMK1/RPS2/NCBP1/EIF4H/MCTS1/EIF2B4/RPS6KB1/MTIF2/RPLP2/EIF3K/NCK2/RPS6/RPL19/DHX29/MIF4GD/RPS29/EIF4E/RPL22/NCK1/EIF1AD/EIF3J/EIF3G/RPS27/POLR2D/RPL11/LARP1/EIF2B2/RPS10/EIF3L/RPL7/RPL14/RPL12/RPL8/ATF4/EIF2B1/EIF3F/METTL3/RPL31/EIF4A1/EIF3A/RPL13/RPS8/RPL38/RPL35A/EIF2B3/EIF2D/RPL37A/RPS15/EIF3I/RPL34/HABP4/RPS5/EIF3H/RPS11/KHDRBS1/IMPACT/EIF2A/EIF3C/DDX1/EIF4A2/EIF3M/…
GO:0045047	BP	GO:0045047	protein targeting to ER	110	-0.508834450855811	-2.0732386379663	5.24328480357891e-07	4.91162623306682e-05	4.2993183247391e-05	7365	tags=67%, list=21%, signal=53%	RPS27/LOC101928075/RPL11/RPS10/SRP14/PMM2/RPL7/RPL14/RPL12/RPL8/PMM1/RPL31/SRP9/RPL13/SRP68/RPS8/RPL38/RPL35A/SEC63/RPL37A/RPS15/RPL34/RPS5/SPCS1/RPS11/SRP72/RPL4/SEC61A1/RPL23/RPL36A/RPS28/TRAM2/RPL35/RPS18/RPS19/RPL37/RPL30/RPL7A/RPL41/RPL10A/RPL18A/RPL23A/SEC61B/RPS15A/RPL6/RPS27A/RPS26/RPL18/RPL3/RPL24/RPS13/RPS16/RPLP0/RPL27/RPL26/RPL9/RPS25/RPL13A/RPS14/RPL36/SSR3/RPS3/RPL17/RPS7/SEC61G/RPL…
GO:0000049	MF	GO:0000049	tRNA binding	50	-0.638117259392139	-2.2820395656399	5.39176705218704e-07	5.01094696983965e-05	4.38625724137719e-05	8099	tags=66%, list=23%, signal=51%	PTCD1/TRMT11/DTD1/FARSA/YRDC/THG1L/TRMU/AIMP1/FARS2/PSTK/IARS2/TRMT10B/RPL35A/TRMT10C/NSUN2/EIF2A/AARS2/XPO5/NSUN6/SLFN13/HSD17B10/EEFSEC/TRMT10A/SEPSECS/YARS2/MRPS27/XPOT/METTL1/ALKBH8/DTD2/DARS2/EARS2/EEF1A1
GO:0098813	BP	GO:0098813	nuclear chromosome segregation	238	-0.406874339922447	-1.84070016843797	5.45858013212239e-07	5.0334079140188e-05	4.40591809184056e-05	4320	tags=49%, list=12%, signal=43%	SMC4/NSMCE2/RMI2/PSMG2/CCDC155/DSN1/ANAPC15/NDC80/DYNC1H1/TERF1/LATS1/TNKS/ATM/SYCE2/PINX1/ZNF207/RAN/MLH1/ANAPC11/CDCA8/SMC1A/CTCF/MSTO1/KIF23/XRCC3/CDK5RAP2/BRIP1/ANAPC5/CCNB1IP1/CENPC/STAG1/GEN1/DIS3L2/ESCO1/CHAMP1/EME2/SMC3/KLHL22/RRS1/CENPK/RAD51C/PRC1/CDC23/TOP2B/TTN/HELQ/SMC5/NCAPD3/MIS12/ZW10/TUBG1/SUN1/CDC20/GEM/PHB2/BOD1/ANAPC1/CENPE/RIOK2/SEH1L/CCNE1/STAG3L4/KIF18B/NUSAP1/NDC1/RACGAP1/…
GO:0044843	BP	GO:0044843	cell cycle G1/S phase transition	255	-0.390073647803361	-1.78624002349642	5.64283355399494e-07	5.16297398742653e-05	4.51933181007428e-05	5677	tags=35%, list=16%, signal=29%	CDKN2C/CDC7/MCM5/RCC1/RPA2/BCL2/ORC3/RPS27L/CDK2AP2/CNOT7/NPAT/AURKA/MCM8/KHDRBS1/MEN1/CNOT6L/CUL4A/PRMT1/CCNA1/GFI1/MCM2/PRIM1/CDK6/E2F8/POLE3/CDC25C/FBXO31/UBE2E2/EZH2/POLA1/GJC2/PCNA/GMNN/PCBP4/CDK4/USP37/RPA3/RPTOR/PHB2/POLA2/E2F1/MYC/CCNE1/APEX1/RPL26/CCND2/USP29/KCNA5/PLK2/GTSE1/PRIM2/RBL1/RGCC/CDK2/INO80/WEE1/JADE1/MCM3/ORC5/CCNA2/CUL3/ATP2B4/RDX/ADAMTS1/MCM6/CCNE2/RRM2/FBXO5/MCM4/EGFR/MYO…
GO:0034080	BP	GO:0034080	CENP-A containing nucleosome assembly	27	-0.752171958071719	-2.32155774167634	5.83684568999325e-07	5.25895341060995e-05	4.60334595799789e-05	4798	tags=63%, list=14%, signal=54%	CENPK/CENPI/POLE3/CENPO/RBBP7/CENPQ/CENPW/MIS18A/CENPU/RUVBL1/CENPA/CENPH/CENPM/HJURP/NPM1/CENPL/OIP5
GO:0061641	BP	GO:0061641	CENP-A containing chromatin organization	27	-0.752171958071719	-2.32155774167634	5.83684568999325e-07	5.25895341060995e-05	4.60334595799789e-05	4798	tags=63%, list=14%, signal=54%	CENPK/CENPI/POLE3/CENPO/RBBP7/CENPQ/CENPW/MIS18A/CENPU/RUVBL1/CENPA/CENPH/CENPM/HJURP/NPM1/CENPL/OIP5
GO:0031497	BP	GO:0031497	chromatin assembly	117	-0.488116190960423	-2.01440630278011	6.53931223831279e-07	5.84723502642469e-05	5.11828944330463e-05	7963	tags=46%, list=23%, signal=36%	PPHLN1/TSPYL2/CHAF1A/GATAD1/CENPN/SIRT1/CTCF/HDAC1/SMARCA1/TP53/CENPC/TRIM28/HMGA1/TSPYL1/NAP1L1/ASF1A/CENPK/SHPRH/MBD3L1/CENPI/MCM2/BAHD1/POLE3/KAT6B/GRWD1/NAA40/HELLS/MORC2/CENPO/CDAN1/NAP1L5/DNMT1/IPO4/TET1/CHAF1B/CENPV/RBBP7/CENPQ/CENPW/MIS18A/CENPU/RUVBL1/TSPYL5/SMYD3/CENPA/ZNF304/CENPH/CENPM/HJURP/NPM1/SMCHD1/CENPL/OIP5/BRD2
GO:0042255	BP	GO:0042255	ribosome assembly	54	-0.629650723547916	-2.29541559969285	7.60044810908174e-07	6.72215750462568e-05	5.88413970648863e-05	9409	tags=83%, list=27%, signal=61%	MPV17L2/MRPS7/MRPL20/SBDS/MRPS11/DHX30/RPS27/RPL11/BOP1/RPS10/RPL12/MRPS2/MTERF3/NOP2/MRPL22/RPL38/MRTO4/RPS15/MRPL11/FASTKD2/RPS5/RSL24D1/RPS27L/MTERF4/DDX28/RRS1/EIF2A/PWP2/RPS28/NLE1/RPS19/RPF2/RPL23A/BRIX1/MDN1/RPL6/RPL3/RPL10L/ABT1/RPL24/RPLP0/RPS14/C1QBP/NPM1/RPL5
GO:0006605	BP	GO:0006605	protein targeting	417	-0.337720554960128	-1.61785796365037	7.63169622655122e-07	6.72215750462568e-05	5.88413970648863e-05	7540	tags=47%, list=22%, signal=37%	AGPS/SPCS3/GNPAT/RPLP2/HUWE1/ICMT/UQCRC2/PIK3R4/TIMM22/AKAP6/GOSR2/PEX26/RPS6/PEX12/RPL19/PEX5/M6PR/SCP2/RPS29/PITRM1/RPL22/NUDT19/DAO/HAX1/HSPA8/CHCHD4/AP4B1/PMPCA/ECH1/GOLGA7/RPS27/PDZK1/LOC101928075/TOMM22/ZDHHC9/SLC27A2/RPL11/RPS10/SRP14/ZDHHC21/PMM2/CHM/TIMM50/RPL7/RPL14/PEX2/RPL12/HPS4/PHYH/TCAF1/DNAJC15/PEX6/AIP/PEX7/RPL8/MON1A/PMM1/RPL31/SRP9/HACL1/RPL13/HRAS/DNAJC19/SRP68/TOMM34/RPS8/NUD…
GO:0008033	BP	GO:0008033	tRNA processing	118	-0.483425894249382	-1.9999475715083	8.96929438790425e-07	7.78416041620838e-05	6.81374801991333e-05	8912	tags=67%, list=26%, signal=50%	CPSF1/ALKBH1/OSGEP/LSM6/POP4/TRMT2B/POLR3K/MTO1/CPSF4/TSEN54/PTCD1/PUS3/METTL6/TRMT11/DUS4L/RPP25/METTL2B/POP1/ELP3/THG1L/TPRKB/TRMT6/ELP5/LAGE3/THADA/TRMU/TRMT12/FARS2/METTL8/ADAT3/RPP38/THUMPD3/THUMPD1/TRMT10B/TRMT10C/ELP6/RPP40/CDKAL1/NSUN2/TYW1/TP53RK/POP7/AARS2/POP5/NSUN6/DDX1/CDK5RAP1/ELP4/HSD17B10/BCDIN3D/TRMT61A/ANKRD16/THUMPD2/PUS7/RPUSD4/GTPBP3/FTSJ1/CSTF2/TRMT10A/C2orf49/TSEN2/KTI12/TY…
GO:0032392	BP	GO:0032392	DNA geometric change	113	-0.499100510246856	-2.05073576125907	8.96929438790425e-07	7.78416041620838e-05	6.81374801991333e-05	7994	tags=58%, list=23%, signal=44%	RAD54L2/DNA2/DHX30/XPA/GTF2H1/SUPV3L1/RBX1/MTERF1/SMARCA1/DDB1/BRIP1/TP53/PARP1/ERCC2/DHX9/CHD3/HMGA1/RAD50/DHX36/MCM5/RFC5/RUVBL2/RAD18/MCM8/BLM/WRNIP1/CUL4A/ERCC3/DDX1/SMARCAL1/XRCC6/CHD1L/MCM2/WRN/ZRANB3/HELQ/GTF2H5/GTF2H3/PURA/SMARCAD1/RPS27A/CHD6/RFC4/PIF1/TOP2A/RECQL4/INO80/RFC3/MCM3/MCM6/RUVBL1/MCM4/RAD54L/MNAT1/GTF2H4/CDC45/GINS1/HMGB3/RAD51/DSCC1/GINS4/POT1/NAV2/RAD54B/GINS2
GO:0030488	BP	GO:0030488	tRNA methylation	36	-0.690960301490346	-2.29800125931019	9.55580592729662e-07	8.23264068320306e-05	7.20631849223329e-05	8325	tags=78%, list=24%, signal=59%	MTO1/METTL6/TRMT11/METTL2B/TRMT6/THADA/TRMT12/METTL8/THUMPD3/TRMT10B/TRMT10C/NSUN2/NSUN6/HSD17B10/BCDIN3D/TRMT61A/THUMPD2/GTPBP3/FTSJ1/TRMT10A/TYW3/LCMT2/METTL1/ALKBH8/TRMT61B/TRMT112/TARBP1/WDR4
GO:0031570	BP	GO:0031570	DNA integrity checkpoint	148	-0.457637916984146	-1.96689361834874	1.01413056842164e-06	8.67375586889896e-05	7.59244205115054e-05	6386	tags=41%, list=18%, signal=33%	BRIP1/ZNF830/TP53/WDR76/TRIAP1/ATR/EME2/RPA2/RPS27L/TIMELESS/CNOT7/AURKA/HUS1/BLM/CNOT6L/CUL4A/PRMT1/SETMAR/E2F8/RHNO1/TOP2B/INTS7/CDC25C/FBXO31/ETAA1/CCAR2/PCNA/PCBP4/RNASEH2B/E2F1/PRPF19/MDC1/RPL26/RAD1/RINT1/PLK2/GTSE1/NAE1/TOP2A/TIPIN/PLK1/RGCC/CDK2/DONSON/CRY1/STK33/CHEK2/CDT1/EME1/CDC45/MSH2/FBXO4/CCNB1/CDK1/E2F7/DTL/USP28/CHEK1/CLSPN/HUS1B
GO:0045930	BP	GO:0045930	negative regulation of mitotic cell cycle	305	-0.365684755155611	-1.70106141558941	1.04182909530029e-06	8.84655310203549e-05	7.74369751637437e-05	8607	tags=42%, list=25%, signal=32%	PSMB5/PSME2/SOX4/ANAPC15/PSMA6/RPS6/PSMA3/NDC80/PNPT1/PSMB6/PSMC4/PSMD7/TNKS/PRCC/MAGI2/ATM/PSMD3/DLG1/PSMA2/RAD9B/IL10/PINX1/PSMB2/ZNF207/YTHDC2/ZFP36L2/ZFYVE19/PSMB4/SLC9A3R1/ANGEL2/USP47/XRCC3/RBX1/PRMT2/CDK5RAP2/ZNF830/PSMD11/TP53/TRIAP1/HRAS/GEN1/CDKN2C/EME2/RPA2/BCL2/RPS27L/CDK2AP2/TRIM35/CNOT7/KLHL22/AURKA/HUS1/BLM/CNOT6L/PRMT1/KNTC1/SETMAR/CDK6/E2F8/TOP2B/NLE1/CDC25C/FBXO31/DCLRE1B/MCPH1/…
GO:0072594	BP	GO:0072594	establishment of protein localization to organelle	541	-0.317551193708235	-1.5522592916146	1.07218132995709e-06	9.03925445534535e-05	7.91237575453294e-05	8961	tags=45%, list=26%, signal=34%	BBC3/PRICKLE1/AGPS/SPCS3/GNPAT/RPLP2/HUWE1/DMAP1/UQCRC2/PIK3R4/HDAC3/TIMM22/PPP3R1/RGPD5/GOSR2/PEX26/RPS6/PEX12/TERF1/TNPO2/RPL19/PEX5/M6PR/RANBP17/PIH1D1/IPO7/SCP2/RPS29/PITRM1/RPL22/NUDT19/POM121/ATM/DAO/HAX1/ZPR1/HSPA8/SUFU/MBTPS1/RAN/CHCHD4/NUTF2/PMPCA/SNUPN/ECH1/RPS27/LOC101928075/TOMM22/IL10RA/SLC27A2/RPL11/RPS10/SRP14/PMM2/TIMM50/RPL7/RPL14/PEX2/RPL12/HPS4/PHYH/NUP188/MOAP1/DRD4/DNAJC15/OX…
GO:0007093	BP	GO:0007093	mitotic cell cycle checkpoint	159	-0.447248344652699	-1.93994116039556	1.26336962005186e-06	0.000105755685287037	9.25716522643453e-05	6374	tags=41%, list=18%, signal=34%	ZNF830/TP53/TRIAP1/HRAS/GEN1/EME2/RPA2/RPS27L/CNOT7/KLHL22/AURKA/HUS1/BLM/CNOT6L/PRMT1/KNTC1/SETMAR/E2F8/TOP2B/CDC25C/FBXO31/DCLRE1B/ZW10/PCNA/PCBP4/CDC20/E2F1/RPL24/MDC1/RPL26/RINT1/PLK2/GTSE1/NAE1/TOP2A/TIPIN/PLK1/USP44/RGCC/CDK2/WEE1/TTK/MAD1L1/SPDL1/NABP2/DONSON/PCID2/AURKB/MAD2L1/STK33/CHEK2/ZWILCH/CDT1/EME1/ZWINT/MSH2/CENPF/CCNB1/CDK1/E2F7/CLSPN/BUB1B/HUS1B/BUB1/TRIP13
GO:0043486	BP	GO:0043486	histone exchange	42	-0.683800439970566	-2.33860520656046	1.37107810850915e-06	0.000113963626160095	9.97563501483862e-05	4798	tags=48%, list=14%, signal=41%	CENPK/ACTR6/CENPI/POLE3/RNF8/CENPO/RBBP7/CENPQ/CENPW/MIS18A/CENPU/RUVBL1/CENPA/CENPH/CENPM/HJURP/NPM1/CENPL/OIP5/PTMA
GO:0072599	BP	GO:0072599	establishment of protein localization to endoplasmic reticulum	114	-0.503061601952925	-2.06044095597645	1.40967001853643e-06	0.000116351994606892	0.000101846972631101	7365	tags=65%, list=21%, signal=51%	RPS27/LOC101928075/RPL11/RPS10/SRP14/PMM2/RPL7/RPL14/RPL12/RPL8/PMM1/RPL31/SRP9/RPL13/SRP68/RPS8/RPL38/RPL35A/SEC63/RPL37A/RPS15/RPL34/RPS5/SPCS1/RPS11/SRP72/RPL4/SEC61A1/RPL23/RPL36A/RPS28/TRAM2/RPL35/RPS18/RPS19/RPL37/RPL30/RPL7A/RPL41/RPL10A/RPL18A/RPL23A/SEC61B/RPS15A/RPL6/RPS27A/RPS26/RPL18/RPL3/RPL24/RPS13/RPS16/RPLP0/RPL27/RPL26/RPL9/RPS25/RPL13A/RPS14/RPL36/SSR3/RPS3/RPL17/RPS7/SEC61G/RPL…
GO:0000470	BP	GO:0000470	maturation of LSU-rRNA	20	-0.790447948356076	-2.29433661653864	1.4807416703322e-06	0.000121053484565663	0.000105962351321205	7213	tags=95%, list=21%, signal=75%	RPL7L1/BOP1/RPL7/FTSJ3/NOL9/RSL1D1/RPL35/RPL7A/LAS1L/RPF2/RPL10A/GTPBP4/DDX18/ZNHIT6/NHP2/ZNHIT3/WDR12/MRPL1/URB1
GO:0006954	BP	GO:0006954	inflammatory response	683	0.336432617537648	1.54272074983128	1.48714354503271e-06	0.000121053484565663	0.000105962351321205	6280	tags=29%, list=18%, signal=24%	ELANE/TMIGD3/NAMPT/KLRG1/AZU1/IL1R2/IL1R1/HP/IL17F/AHSG/ADM/HPR/TNFAIP6/FFAR3/TPST1/ORM2/APCS/TEK/CYP19A1/REG3G/MMP9/KLKB1/NCR3/IL1RN/ORM1/AIM2/VNN1/FFAR2/SOCS3/TLR5/P2RX1/PTAFR/PPBP/OSM/PLSCR1/IL27/ADAM8/APOD/CCL8/SELP/NLRP6/FPR2/MMP25/BCL6/LILRA5/SMPDL3B/MDK/NEAT1/NOD2/IDO1/PDE2A/PSMA1/C5AR2/CLU/TLR6/PROK2/MEFV/C5AR1/LY96/CXCR2/C3AR1/IL36B/TREM1/F2RL1/HCK/IL1B/KDM6B/PF4/MAPK14/S100A12/PGLYRP1/T…
GO:0000226	BP	GO:0000226	microtubule cytoskeleton organization	520	-0.318485463821742	-1.55348471432309	1.66682085436046e-06	0.00013474990783573	0.000117951309917433	7632	tags=37%, list=22%, signal=29%	SBDS/DNALI1/NDC80/DYNC1H1/TERF1/ARL2/VCP/MAP4/RSPH9/CAMSAP1/CNTROB/TNKS/NUBP1/KAT2A/DLG1/ZPR1/DNAH1/KATNAL1/ZNF207/RAN/PKD1/TUBA4A/KATNA1/DRG1/MLH1/GOLGA8R/SMC1A/SON/RNF4/MSTO1/SS18/EML4/KIF23/ARHGEF10/CKAP2/XRCC3/CLASP2/FOPNL/CDK5RAP2/PHLDB1/EFNA5/KIF3A/HEPACAM2/CROCC/GOLGA8O/BCCIP/MAPRE2/PLK4/CCDC120/TUBB/TUBGCP5/CHD3/ODF2/STAG1/UVRAG/GEN1/SLC39A12/DAG1/MAP7D3/PARD6G/TTLL1/DNAH5/PKHD1/TMEM67/AL…
GO:0070972	BP	GO:0070972	protein localization to endoplasmic reticulum	138	-0.465796851783466	-1.98038750480892	1.68584878856758e-06	0.00013536104252696	0.000118486257499397	7365	tags=57%, list=21%, signal=45%	RPS27/LOC101928075/RPL11/RPS10/SRP14/PMM2/RPL7/RPL14/RPL12/RPL8/PMM1/RPL31/SRP9/RPL13/SRP68/RPS8/RPL38/RPL35A/KDELR2/BCAP29/SEC63/RPL37A/RPS15/RPL34/RPS5/SPCS1/RPS11/SRP72/RPL4/ANKRD13C/SEC61A1/RPL23/RPL36A/RPS28/TRAM2/RPL35/RPS18/RPS19/RPL37/RPL30/RPL7A/RPL41/RPL10A/RPL18A/RPL23A/SEC61B/GBF1/RPS15A/RPL6/RPS27A/RPS26/RPL18/RPL3/RPL24/RPS13/RPS16/RPLP0/RPL27/RPL26/RPL9/RPS25/RPL13A/RPS14/RPL36/SSR…
GO:0004518	MF	GO:0004518	nuclease activity	190	-0.422178141363486	-1.86921434245736	1.79738877447424e-06	0.000143308529392765	0.00012544297087627	8366	tags=50%, list=24%, signal=38%	PNPT1/EXOSC9/XRCC1/POLD1/TSEN54/EDC3/HMCES/DBR1/APTX/RBBP8/DNA2/RAD9B/NTHL1/RPP25/POP1/EXOSC7/ANGEL2/PPP1R8/XRCC3/ZC3H12D/PAN2/TSN/TATDN1/OGG1/CPSF3/RPP38/GEN1/TATDN2/DIS3L2/PDE12/RAD50/ASTE1/EME2/ERI3/DNASE1/RPP40/RNASEH2A/EXOSC10/SND1/SMG6/CNOT7/TOE1/STK31/POP7/REXO2/POP5/CNOT6L/SLFN13/DDX1/RAD51C/FAN1/ERI2/LACTB2/ANGEL1/SETMAR/EXOG/DIS3L/RNASEH1/WRN/ZRANB3/NOB1/DROSHA/DCLRE1B/LAS1L/DCLRE1A/RCL…
GO:0006402	BP	GO:0006402	mRNA catabolic process	344	-0.354367177747293	-1.67807736796918	1.82471670276861e-06	0.000143308529392765	0.00012544297087627	8607	tags=46%, list=25%, signal=35%	PSMB5/PSME2/PSMA6/RPS6/PSMA3/PNPT1/HNRNPD/EXOSC9/RPL19/SMG1/PSMB6/EDC3/PSMC4/PSMD7/RPS29/RNPS1/RPL22/ATM/PSMD3/PSMA2/FASTKD3/HSPA8/PSMB2/EIF4A3/ZFP36L2/MLH1/RPS27/POLR2D/PSMB4/RPL11/EXOSC7/CIRBP/LARP1/ZC3H14/ANGEL2/RPS10/SUPV3L1/RPL7/RPL14/TBRG4/RPL12/ZC3H12D/PAN2/EXOSC1/SYNCRIP/RPL8/PSMD11/PNRC2/METTL3/NBAS/ELAVL1/RPL31/DHX9/RPL13/DIS3L2/RPS8/FXR2/RPL38/HNRNPM/RPL35A/PDE12/DHX36/DCP1B/MRTO4/UPF3…
GO:0042742	BP	GO:0042742	defense response to bacterium	231	0.425905852700126	1.77975395676354	1.83067202097208e-06	0.000143308529392765	0.00012544297087627	6280	tags=33%, list=18%, signal=27%	PLAC8/ELANE/DEFA4/CTSG/ANXA3/LTF/DEFA3/LYZL1/AZU1/HP/CAMP/SLPI/GBP6/LCN2/CLEC4E/MPO/CLEC4D/REG3G/TLR5/BPI/PPBP/SELP/FPR2/NOD2/TLR6/C5AR1/DEFB119/F2RL1/S100A12/PGLYRP1/CHGA/STAB2/CEBPE/SPAG11B/BCL3/NLRC4/CEBPB/TLR2/DEFB128/STAB1/PGLYRP2/LALBA/S100A8/LTA/RBPJ/TREM2/TNFRSF1A/CCL20/S100A9/PRKCD/CD4/IL6/IFNE/MYD88/MBL2/DEFB1/DEFB110/SIGLEC11/PPP1R11/SEMG1/FGR/TNFRSF14/GBP2/ADAM17/PRB3/SIGLEC16/FCER1G/…
GO:0043414	BP	GO:0043414	macromolecule methylation	268	-0.380037903605262	-1.75594905455661	1.83339726665318e-06	0.000143308529392765	0.00012544297087627	9507	tags=47%, list=27%, signal=35%	KDM3A/CAMKMT/MTF2/PCMTD2/METTL21A/LCMT1/RAB6A/MOV10L1/CXXC1/SUZ12/DMAP1/ICMT/TRMT2B/SNW1/SNRPB/MTO1/PHF19/SETD3/PIH1D1/METTL6/TRMT11/CBLL1/RBM15/MTHFR/EMG1/METTL2B/SIRT1/CTCF/PYGO2/TRMT6/FBLL1/PAXIP1/PRMT2/SETD7/EED/THADA/MYB/MRM1/TRMT12/PAXBP1/PARP1/METTL8/METTL3/NOP2/PAX5/SNRPD3/TRIM28/THUMPD3/TRMT10B/PRMT7/TRMT10C/N6AMT1/PWP1/CMTR2/PRMT3/FTSJ3/HEMK1/TGS1/SMYD2/OGT/SETD1A/KMT2A/PRMT9/TDRKH/MGMT…
GO:0016772	MF	GO:0016772	transferase activity, transferring phosphorus-containing groups	876	-0.279198140502758	-1.42144570256533	1.87775793584237e-06	0.000145810374452286	0.00012763292340923	8366	tags=34%, list=24%, signal=26%	PNPT1/NEK1/TERF1/POLQ/CSNK2A1/MINK1/TK2/TESK1/DPAGT1/CDK13/SMG1/LATS1/PIGN/FASTKD5/ABL2/PRKAB2/POLD1/GDPGP1/FASTK/LMTK3/POLR2I/CCNJ/NMNAT3/NPRL2/FGFR2/MAP3K5/PRPS2/ATM/UPRT/DLG1/FASTKD3/HIPK2/ETNK1/TRPM7/TNK1/CDK8/GTF2H1/CCNG1/PRIMPOL/POLR2L/VRK1/PRPSAP1/POLR2D/MAPK9/PMVK/KIT/AK6/YRDC/THG1L/STK36/PIK3C2A/PIP4K2B/SHPK/TBRG4/CDK12/MAST4/BLK/TUT1/NMRK1/NME3/LCK/POLR2K/BCR/ALPK2/CRLS1/POLR2B/RIOK1/NM…
GO:0016788	MF	GO:0016788	hydrolase activity, acting on ester bonds	687	-0.298584769272336	-1.48969667578526	2.17137185817154e-06	0.000167507856483652	0.000146625488737211	8366	tags=37%, list=24%, signal=28%	PNPT1/PPT2/EXOSC9/GCDH/PPM1N/XRCC1/PLBD2/POLD1/TSEN54/EDC3/ABHD13/DUSP28/HDDC3/HMCES/DBR1/NUDT19/APTX/PLCD4/RBBP8/PLA2G1B/DLG1/DNA2/RAD9B/NTPCR/DTD1/PDE6G/PTPRQ/ILKAP/PTPN11/INPP5E/DUSP12/NTHL1/CTDSPL2/RPP25/PTPRA/IAH1/PNPLA2/PPP2R5D/PTP4A2/POP1/PTPN14/EXOSC7/PPP1CC/PLCB1/TARS2/ANGEL2/PTRH1/TIMM50/PPP1R8/XRCC3/DPH7/LIPA/ATP1A1/ZC3H12D/PITPNM3/ACOT7/PAN2/TSN/NT5DC1/TATDN1/LIPJ/OGG1/ABHD1/PLCXD1/LC…
GO:0006333	BP	GO:0006333	chromatin assembly or disassembly	142	-0.453474430798338	-1.93063433727925	2.49484581207829e-06	0.000191212111168572	0.000167374652396093	7963	tags=46%, list=23%, signal=36%	PPHLN1/SMARCC1/TSPYL2/CHAF1A/GATAD1/CENPN/SIRT1/CTCF/HDAC1/SMARCC2/SMARCA1/TP53/SMARCD1/PBRM1/CENPC/TRIM28/CHD3/HMGA1/TSPYL1/NAP1L1/ASF1A/CENPK/SMARCA4/SHPRH/MBD3L1/CENPI/MCM2/BAHD1/POLE3/KAT6B/MTA2/GRWD1/NAA40/HELLS/SUPT16H/MORC2/CENPO/CDAN1/HIRIP3/NAP1L5/DNMT1/BAZ1B/SMARCB1/IPO4/TET1/CHAF1B/CENPV/RBBP7/CENPQ/CENPW/MIS18A/SUV39H2/CENPU/RUVBL1/TSPYL5/SMYD3/CENPA/ZNF304/CENPH/CENPM/HJURP/NPM1/SMCH…
GO:0022626	CC	GO:0022626	cytosolic ribosome	105	-0.504789360484253	-2.04117731010458	2.5563101174777e-06	0.000194658892365092	0.000170391740597919	7365	tags=72%, list=21%, signal=57%	RPS27/RPL7L1/RPL11/RPS10/RPL7/RPL14/RPL12/RPL8/RPL31/RPL13/RPS8/FXR2/RPL38/RPL35A/EIF2D/RPL37A/RPS15/RPL34/RPS5/RSL24D1/RPS27L/RPS11/EIF2A/RPL4/RPL36AL/RPL23/RPL36A/RPS28/RPL35/RPS18/RPS19/RPL37/LARP4/RPL30/RPL7A/RPL13AP3/RPL41/RPL10A/RPL18A/RPL23A/RPS15A/RPL6/RPS27A/RPS26/RPL18/RPL3/RPL10L/RPL24/RPS13/RPS16/RPLP0/RPL27/RPL26/GEMIN5/RPL9/RPS25/RPL13A/RPS14/RPL36/RPL39L/RPS3/RPL22L1/NUFIP1/RPL17/M…
GO:0070925	BP	GO:0070925	organelle assembly	791	-0.284704430096457	-1.43284935512929	2.78646396214056e-06	0.000210824577853494	0.000184542130825976	8406	tags=35%, list=24%, signal=27%	SBDS/NLGN2/DNALI1/DYNC1H1/NEK1/TMEM80/TMEM17/IFT43/MAP4/RSPH9/MRPS11/EDC3/CNTROB/OGFOD1/NPRL2/ODF2L/TNKS/KAT2A/P2RX7/DHX30/EXOC5/IFT22/LRRTM2/SYNPO2/PACS2/DNAH1/ZNF207/UBXN10/TUBA4A/DRG1/MLH1/RPS27/KIAA0586/IFT140/GOLGA8R/MAPK9/MYBPC2/SMC1A/G3BP2/RPL11/RNF4/CENPN/WDR11/ARL3/CIRBP/BOP1/IFT52/STK36/RPS10/MSTO1/KIF23/MEF2C/PIP4K2B/CFAP20/ARHGEF10/RPL12/MRPS2/HPS4/TMEM41B/PAN2/STX18/FOPNL/CDK5RAP2/TR…
GO:0043044	BP	GO:0043044	ATP-dependent chromatin remodeling	70	-0.566085336261868	-2.11614095157664	2.88961896148745e-06	0.000217236768168384	0.000190154945403951	7187	tags=59%, list=21%, signal=47%	DMAP1/ACTR8/GATAD2B/ZNHIT1/SMARCC1/CENPN/ANP32E/HDAC1/SMARCC2/SMARCA1/PBRM1/SMARCA2/CENPC/CHD3/ACTL6A/HDAC2/CENPK/SMARCA4/ACTR6/CENPI/POLE3/RNF8/MTA2/CENPO/SMARCAD1/SMARCB1/RBBP7/CENPQ/CENPW/INO80/MIS18A/CENPU/RUVBL1/CENPA/CENPH/CENPM/HJURP/NPM1/CENPL/OIP5/PTMA
GO:0006614	BP	GO:0006614	SRP-dependent cotranslational protein targeting to membrane	98	-0.505642947758738	-2.02899085627367	2.97884028890563e-06	0.00022252691094907	0.000194785592509052	7365	tags=70%, list=21%, signal=56%	RPS27/LOC101928075/RPL11/RPS10/SRP14/RPL7/RPL14/RPL12/RPL8/RPL31/SRP9/RPL13/SRP68/RPS8/RPL38/RPL35A/SEC63/RPL37A/RPS15/RPL34/RPS5/RPS11/SRP72/RPL4/SEC61A1/RPL23/RPL36A/RPS28/TRAM2/RPL35/RPS18/RPS19/RPL37/RPL30/RPL7A/RPL41/RPL10A/RPL18A/RPL23A/SEC61B/RPS15A/RPL6/RPS27A/RPS26/RPL18/RPL3/RPL24/RPS13/RPS16/RPLP0/RPL27/RPL26/RPL9/RPS25/RPL13A/RPS14/RPL36/SSR3/RPS3/RPL17/RPS7/RPL27A/RPL39/RPL15/RPS23/R…
GO:0006334	BP	GO:0006334	nucleosome assembly	67	-0.57715351987128	-2.13626994319851	3.07615257068703e-06	0.000228351124476849	0.000199883730428952	6161	tags=46%, list=18%, signal=38%	CENPC/TSPYL1/NAP1L1/ASF1A/CENPK/SHPRH/CENPI/MCM2/POLE3/KAT6B/GRWD1/CENPO/NAP1L5/IPO4/CHAF1B/RBBP7/CENPQ/CENPW/MIS18A/CENPU/RUVBL1/TSPYL5/SMYD3/CENPA/CENPH/CENPM/HJURP/NPM1/CENPL/OIP5/BRD2
GO:0006397	BP	GO:0006397	mRNA processing	483	-0.32037206017021	-1.55047842847616	3.19392529143812e-06	0.000235611876342776	0.00020623932062806	10841	tags=51%, list=31%, signal=35%	FUS/ZC3H11A/ZCCHC8/USP39/AFF2/APOBEC2/RPRD1B/SNRPA/CWF19L1/GTF2F2/PRPF4B/CTR9/SLBP/U2AF2/ZC3H13/SCAF1/RBM11/RBM26/LSM11/WDR83/THOC1/PTBP2/SNRPD1/SAFB/LSM4/PABPN1/SRSF10/SNRNP48/SCAF8/CSTF1/FAM172A/SF3A2/RBM28/ARL6IP4/PPIE/CPEB1/ZNF326/HNRNPL/SNRNP27/MTPAP/CPSF1/SREK1/DNAJC8/PRPF6/NCBP1/RBM4B/RBM17/POLR2C/MAGOH/LSM6/PUF60/HNRNPF/SAP18/CACTIN/SLTM/FRG1/SNW1/PNPT1/HNRNPD/RBMX2/SNRPB/CDK13/CPSF4/FAST…
GO:0000082	BP	GO:0000082	G1/S transition of mitotic cell cycle	241	-0.385567825528145	-1.74830212348968	4.39859384292299e-06	0.000320373452956507	0.000280434094879367	5677	tags=35%, list=16%, signal=29%	CDKN2C/CDC7/MCM5/RCC1/RPA2/BCL2/ORC3/RPS27L/CDK2AP2/CNOT7/NPAT/AURKA/MCM8/KHDRBS1/CNOT6L/CUL4A/PRMT1/CCNA1/GFI1/MCM2/PRIM1/CDK6/E2F8/POLE3/CDC25C/FBXO31/UBE2E2/EZH2/POLA1/GJC2/PCNA/GMNN/PCBP4/CDK4/USP37/RPA3/RPTOR/POLA2/E2F1/MYC/CCNE1/APEX1/RPL26/CCND2/USP29/KCNA5/PLK2/GTSE1/PRIM2/RBL1/RGCC/CDK2/INO80/WEE1/JADE1/MCM3/ORC5/CUL3/RDX/ADAMTS1/MCM6/CCNE2/RRM2/FBXO5/MCM4/EGFR/MYO16/CHEK2/MNAT1/CDT1/CDC…
GO:0032508	BP	GO:0032508	DNA duplex unwinding	104	-0.503838845194275	-2.03178259654871	4.4149196092326e-06	0.000320373452956507	0.000280434094879367	8784	tags=61%, list=25%, signal=45%	ACTR8/CHTF18/CHD9/POLQ/RAD54L2/DNA2/DHX30/XPA/GTF2H1/SUPV3L1/RBX1/DDB1/BRIP1/PARP1/ERCC2/DHX9/CHD3/HMGA1/RAD50/DHX36/MCM5/RFC5/RUVBL2/RAD18/MCM8/BLM/WRNIP1/CUL4A/ERCC3/DDX1/XRCC6/CHD1L/MCM2/WRN/ZRANB3/HELQ/GTF2H5/GTF2H3/PURA/SMARCAD1/RPS27A/CHD6/RFC4/PIF1/TOP2A/RECQL4/INO80/RFC3/MCM3/MCM6/RUVBL1/MCM4/MNAT1/GTF2H4/CDC45/GINS1/RAD51/DSCC1/GINS4/POT1/NAV2/RAD54B/GINS2
GO:0016874	MF	GO:0016874	ligase activity	121	-0.465480624857876	-1.95116855082492	4.42437285706266e-06	0.000320373452956507	0.000280434094879367	7443	tags=52%, list=21%, signal=41%	ACSL5/FARSA/SLC27A2/TARS2/GCLC/CARNS1/MTHFD1L/FARS2/PARS2/AACS/LIG1/IARS2/PCCA/ACSM6/MCCC1/GART/TTLL1/ASNS/PCCB/GSS/NARS2/SLC27A4/NAPRT/ACSS1/AARS2/GHDC/ACSM3/GATC/LARS2/GATB/MTHFD1/YARS2/CAD/SUCLA2/TTLL6/GMPS/FPGS/SUCLG2/PAICS/SARS2/LIG4/ASS1/TPGS1/QRSL1/NAE1/LIPT2/SAE1/UBA2/UBA5/CTPS1/AASDH/DARS2/SLC27A5/ACSBG2/MCCC2/DPH6/MARS2/EARS2/WARS2/HLCS/FARSB/PFAS/UCHL1
GO:0006270	BP	GO:0006270	DNA replication initiation	37	-0.680267987734137	-2.25995566719503	4.74414060796902e-06	0.0003414334853406	0.000298868678223466	5542	tags=57%, list=16%, signal=48%	MCM5/ORC3/WRNIP1/MCM2/PRIM1/POLE3/PURA/POLA1/POLA2/CCNE1/PRIM2/CDK2/MCM3/ORC5/MCM6/CCNE2/MCM4/CDT1/CDC45/POLE2/ORC6
GO:0019439	BP	GO:0019439	aromatic compound catabolic process	565	-0.298201599522901	-1.46506182710951	4.93778735541721e-06	0.000351874373078522	0.00030800795264056	8374	tags=41%, list=24%, signal=31%	PSMA3/PNPT1/HNRNPD/EXOSC9/VCP/RPL19/SMG1/PSMB6/EDC3/PSMC4/HDDC3/PSMD7/RPS29/RNPS1/RPL22/ATM/PSMD3/DNA2/PSMA2/FASTKD3/ZPR1/HSPA8/PSMB2/EIF4A3/ZFP36L2/NTHL1/MLH1/RPS27/POLR2D/PSMB4/POP1/LIN28A/RPL11/EXOSC7/PNP/CIRBP/DFFA/LARP1/ZC3H14/ANGEL2/RPS10/SUPV3L1/RPL7/RPL14/PPP1R8/TBRG4/RPL12/ZC3H12D/ACOT7/PAN2/APOBEC3H/OGG1/CARNS1/EXOSC1/SYNCRIP/RPL8/LIN28B/PSMD11/PNRC2/ALDH8A1/METTL3/NBAS/ELAVL1/RPL31/DHX…
GO:0032446	BP	GO:0032446	protein modification by small protein conjugation	840	-0.27542425924643	-1.3940390975472	4.96044473467459e-06	0.000351874373078522	0.00030800795264056	10316	tags=43%, list=30%, signal=31%	AMFR/NSMCE1/UBE2Z/RNF215/PCGF1/CDC27/NUP85/NEURL4/PIAS3/RNF185/LIMK1/RNF165/CUL1/FEM1B/SMURF1/TRIM13/CDC26/ASB13/CTNNB1/MED7/BCL11A/IFI27/PEX10/PSMA5/HSPA5/TRIM24/UBE2S/ANAPC4/NFX1/RNF6/UBE3C/NUP62/UBE2O/PSMC5/KLHL9/FBXW5/KDM2B/KLHL15/ASB8/NUP93/KEAP1/DDB2/UBR7/CBX4/PSMD8/ATG5/UBE2NL/RPS2/PSMB7/BIRC6/SENP1/SKP2/UBA6/ZNF451/SUZ12/SH3RF2/LRRC29/DCUN1D2/PSMD5/TGFBR1/TRIM37/PRICKLE1/ABL1/RNF41/PSMC2/…
GO:0046700	BP	GO:0046700	heterocycle catabolic process	549	-0.308778845098038	-1.51663112261043	4.97865121614109e-06	0.000351874373078522	0.00030800795264056	8374	tags=41%, list=24%, signal=32%	RPS6/PSMA3/PNPT1/HNRNPD/EXOSC9/VCP/RPL19/SMG1/PSMB6/EDC3/PSMC4/HDDC3/PSMD7/RPS29/RNPS1/RPL22/ATM/PSMD3/DNA2/DAO/PSMA2/FASTKD3/ZPR1/HSPA8/PSMB2/EIF4A3/ZFP36L2/NTHL1/MLH1/RPS27/POLR2D/PSMB4/POP1/LIN28A/RPL11/EXOSC7/PNP/CIRBP/DFFA/LARP1/ZC3H14/ANGEL2/RPS10/SUPV3L1/RPL7/RPL14/PPP1R8/TBRG4/RPL12/ZC3H12D/ACOT7/PAN2/APOBEC3H/OGG1/CARNS1/EXOSC1/SYNCRIP/RPL8/LIN28B/PSMD11/AKR7A3/PNRC2/METTL3/NBAS/ELAVL1/R…
GO:0045786	BP	GO:0045786	negative regulation of cell cycle	591	-0.304216299690441	-1.4951324481872	5.03023839443064e-06	0.000353404189103957	0.000309347054143714	8686	tags=38%, list=25%, signal=29%	NUPR1/HINFP/PSMB5/PSME2/SOX4/ANAPC15/PSMA6/LIF/MLST8/FOXM1/RPS6/RING1/PSMA3/NDC80/PNPT1/TERF1/LATS1/PRKAB2/PSMB6/IPO7/PSMC4/PSMD7/NEUROD1/TNKS/NUBP1/KAT2A/PRCC/RBBP8/BRCC3/MAGI2/ATM/PSMD3/DLG1/DNA2/TSPYL2/PSMA2/RAD9B/IL10/SGSM3/PINX1/YAF2/RNF2/PTPN11/PSMB2/ZNF207/PKD1/YTHDC2/ZFP36L2/ZFYVE19/PSMB4/SLC9A3R1/SMC1A/PDCD4/ANGEL2/CLOCK/PHC1/USP47/XRCC3/TAF6/TBRG4/RBX1/PRMT2/EED/CDK5RAP2/BRIP1/ZNF830/MG…
GO:0000086	BP	GO:0000086	G2/M transition of mitotic cell cycle	239	-0.383549068840035	-1.73364448923627	5.43154636065467e-06	0.000377680488591682	0.000330596948637265	9386	tags=48%, list=27%, signal=35%	HAUS2/PSMC5/CEP192/RAD51B/LCMT1/PSMD8/SIN3A/HAUS1/PSMB7/SKP2/PCM1/PSMD5/PSMC2/PSMB5/PSME2/SFI1/PSMA6/FOXM1/PSMA3/DYNC1H1/LATS1/FBXW11/PSMB6/PSMC4/FBXL18/PSMD7/ATM/PSMD3/PSMA2/PINX1/APP/PSMB2/TUBA4A/ZFYVE19/PSMB4/PLCB1/USP47/RBX1/CDK5RAP2/ZNF830/PSMD11/PLK4/DYNC1I2/TUBB/ODF2/ESRRB/CDC7/PKIA/ALMS1/NEDD1/DYNLL1/CEP70/CENPJ/WNT10B/AURKA/HUS1/BLM/TAF2/KHDRBS1/OPTN/HAUS5/RAD51C/CEP57/CDC25C/PPP1R12B/OF…
GO:0016032	BP	GO:0016032	viral process	793	-0.280405251859051	-1.41158518547823	5.43977658735796e-06	0.000377680488591682	0.000330596948637265	8469	tags=37%, list=24%, signal=29%	APOBEC3F/FDPS/RPS6/CUL2/SNW1/UBXN1/PSMA3/IFIT1/VCP/RPL19/CDK13/CPSF4/PSMB6/POLR2I/IPO7/RPS29/EIF4E/RPL22/MAP3K5/LGALS1/POM121/KAT2A/CUL5/DLG1/RBM15/HAVCR1/COPB1/HIPK2/EIF3G/TFRC/TARBP2/HSPA8/PACS2/IL6ST/PSMB2/RAN/NUP43/YTHDC2/POLR2L/RPS27/HLA-DRA/POLR2D/SIVA1/PSMB4/G3BP2/RPL11/SIRT1/PCSK5/LARP1/RPS10/RAB29/NUP37/EIF3L/RPL7/RPL14/EEA1/HDAC1/RPL12/BTBD17/NUP188/TAF11/RBX1/APOBEC3H/RANBP2/SCARB1/VAM…
GO:0015980	BP	GO:0015980	energy derivation by oxidation of organic compounds	268	-0.368769526040667	-1.70388399277401	5.54452663251543e-06	0.000382702034172981	0.000334992483214152	7922	tags=40%, list=23%, signal=31%	NDUFA3/NDUFS3/NDUFC1/COX6A1/FASTKD3/NDUFA6/NDUFA5/ACO1/IL6ST/STBD1/PHLDA2/NDUFA1/SLC25A22/PER2/NDUFB5/GYG2/COX15/PPP1CC/NDUFB10/COX4I1/AGL/FH/TBRG4/GFPT1/DNAJC15/GPD1/OXA1L/COX5A/NOA1/MDH2/UQCRFS1/ACO2/TP53/AIFM2/PARK7/NDUFAB1/NDUFS4/ESRRB/NDUFB11/NDUFS5/ADSL/IMMP2L/NDUFB9/NDUFAF2/MTFR2/FASTKD2/CALM1/NDUFB4/SLC25A12/UQCC3/NDUFS8/NNT/PPP1R2/POLG2/COQ10A/LEP/NDUFB2/COX7C/IDE/NDUFV1/IDH3A/NDUFA8/PDH…
GO:0043038	BP	GO:0043038	amino acid activation	29	-0.702794109517003	-2.20621729346281	5.70458785847522e-06	0.000391460758683622	0.000342659301290907	7386	tags=76%, list=21%, signal=60%	FARSA/TARS2/AIMP1/FARS2/PARS2/IARS2/NARS2/PPA1/AARS2/EEF1E1/GATC/LARS2/GATB/YARS2/SARS2/QRSL1/AASDH/DARS2/MARS2/EARS2/WARS2/FARSB
GO:0006613	BP	GO:0006613	cotranslational protein targeting to membrane	102	-0.498957498686091	-2.01463528906631	5.82864882564661e-06	0.000397662093000618	0.000348087546234995	7365	tags=68%, list=21%, signal=53%	RPS27/LOC101928075/RPL11/RPS10/SRP14/RPL7/RPL14/RPL12/RPL8/RPL31/SRP9/RPL13/SRP68/RPS8/RPL38/RPL35A/SEC63/RPL37A/RPS15/RPL34/RPS5/RPS11/SRP72/RPL4/SEC61A1/RPL23/RPL36A/RPS28/TRAM2/RPL35/RPS18/RPS19/RPL37/RPL30/RPL7A/RPL41/RPL10A/RPL18A/RPL23A/SEC61B/RPS15A/RPL6/RPS27A/RPS26/RPL18/RPL3/RPL24/RPS13/RPS16/RPLP0/RPL27/RPL26/RPL9/RPS25/RPL13A/RPS14/RPL36/SSR3/RPS3/RPL17/RPS7/RPL27A/RPL39/RPL15/RPS23/R…
GO:0000725	BP	GO:0000725	recombinational repair	123	-0.468591946769402	-1.96423471473074	6.55212566732716e-06	0.000444452524433693	0.000389044848304998	6302	tags=61%, list=18%, signal=50%	UBQLN4/RIF1/MORF4L1/KDM4D/NSMCE1/LIG3/RTEL1/AP5S1/MCM7/MCM9/KLHL15/RAD51B/RECQL/FIGN/NSMCE2/RMI2/CCDC155/POLQ/XRCC1/PALB2/RAD51D/RBBP8/ATM/MMS19/SFR1/XRCC3/PARP1/MMS22L/GEN1/RAD50/CDC7/MCM5/RPA2/WRAP53/TIMELESS/HUS1/MCM8/BLM/RAD51C/FAN1/MCM2/RAD51AP1/RHNO1/WRN/HELQ/SMC5/PSMD14/POLL/UBE2N/RPA3/USP51/NUCKS1/KDM1A/ERCC4/RECQL4/INO80/MCM3/NABP2/MCM6/MCM4/RAD54L/PARPBP/FEN1/CDC45/EXD2/RAD51/GINS4/ZNF3…
GO:0090150	BP	GO:0090150	establishment of protein localization to membrane	316	-0.352158915376132	-1.6447451265178	6.67522315880741e-06	0.000450215193962308	0.00039408911460869	7425	tags=41%, list=21%, signal=32%	GRIP1/GRIP2/GOLGA7/RPS27/PDZK1/LOC101928075/TOMM22/ZDHHC9/RPL11/SNAP47/RPS10/SRP14/ZDHHC21/CHM/RPL7/RPL14/RPL12/MOAP1/TCAF1/OXA1L/RPL8/TP53/RPL31/ATP1B1/SRP9/RPL13/HRAS/SRP68/RPS8/RPL38/RPL35A/ANK3/GOLGA4/GRASP/ROMO1/ITGB1BP1/ZDHHC2/SEC63/RPL37A/BCL2/RPS15/PRKCI/ZDHHC24/RPL34/RPS5/GGA2/GOPC/RPS11/VPS37D/SRP72/OPTN/PREPL/RPL4/PDCD5/CLSTN1/NPC1/SEC61A1/RPL23/RPL36A/RPS28/GORASP2/TRAM2/NSG1/RPL35/BB…
GO:0070646	BP	GO:0070646	protein modification by small protein removal	270	-0.361054647823116	-1.66918545215414	7.00563800744411e-06	0.00046981559887422	0.000411246034946555	9508	tags=44%, list=27%, signal=32%	KEAP1/DDB2/PSMD8/UCHL5/PSMB7/SENP1/SKP2/PSMD5/JOSD1/TGFBR1/PSMC2/ACTR8/RCE1/PSMB5/PSME2/PSMA6/GPS1/NEDD8/TRAF3/UBXN1/PSMA3/VCP/SENP5/USP20/USP10/PSMB6/PSMC4/PSMD7/KAT2A/BRCC3/PSMD3/PSMA2/PSMB2/USP30/USP50/PSMB4/USP5/DESI2/STAMBPL1/TRAF2/USP1/USP47/COPS2/RAD23A/EIF3F/PSMD11/TP53/OTUD6B/MAP3K7/USP27X/PARK7/TRRAP/ACTL6A/UCHL3/USP16/BIRC3/OGT/USP54/COPS4/FOXK2/USP46/USP12/CCNA1/TNIP3/USP7/USP24/OTUD4…
GO:0001650	CC	GO:0001650	fibrillar center	128	-0.454405823042912	-1.90952603203244	7.17275549027946e-06	0.000478305271478918	0.000418677342474534	7579	tags=49%, list=22%, signal=39%	MRPL23/TERF1/ACACA/DAB2/USO1/EEF1D/CDCA7L/WDR33/RREB1/PLRG1/FBLL1/LIPA/CDK12/RPP38/PAX5/DDX46/RPAIN/PRMT7/TCOF1/DKC1/RPS6KA6/RRS1/NFIB/MALT1/RNMT/ARHGAP32/SPATA2/EZR/NOLC1/TIMM13/SNRPB2/PEX14/LEO1/UBE2N/IMP4/DCLRE1A/TFCP2L1/TRIM27/MTDH/UBTF/GAR1/SMARCB1/FBL/SESN1/NUAK1/HEATR1/SMAD7/CAMK4/UTP15/NOP58/WDR43/NUFIP1/ZNF415/POLR1E/ICK/TAF4B/ORC6/FHIT/E2F5/URB1/RAI14/PAK6/RSAD2
GO:0034724	BP	GO:0034724	DNA replication-independent nucleosome organization	36	-0.660359584116638	-2.19622915039322	7.50127220109931e-06	0.000497401774098737	0.000435393179502009	5098	tags=56%, list=15%, signal=47%	ASF1A/CENPK/CENPI/POLE3/SUPT16H/CENPO/IPO4/RBBP7/CENPQ/CENPW/MIS18A/CENPU/RUVBL1/CENPA/CENPH/CENPM/HJURP/NPM1/CENPL/OIP5
GO:0009451	BP	GO:0009451	RNA modification	148	-0.439529572319913	-1.88906530422289	7.58804819218027e-06	0.00050034487604639	0.000437969379630987	8076	tags=57%, list=23%, signal=44%	PUS3/METTL6/TRMT11/CBLL1/RBM15/DUS4L/EMG1/ALKBH3/METTL2B/ELP3/THG1L/TPRKB/TRMT6/FBLL1/ELP5/APOBEC3H/THADA/TRMU/MRM1/TRMT12/METTL8/ADAT3/METTL3/NOP2/THUMPD3/THUMPD1/TRMT10B/TRMT10C/ELP6/CMTR2/FTSJ3/DKC1/TGS1/ADARB1/CDKAL1/MTERF4/NSUN2/FTO/AARS2/DIMT1/NSUN6/CDK5RAP1/ELP4/HSD17B10/RNMT/TRMT2A/BCDIN3D/TRMT61A/ANKRD16/THUMPD2/PUS7/NAF1/RPUSD4/TFB1M/GTPBP3/FTSJ1/TRMT10A/HENMT1/METTL15/KTI12/TRUB2/METTL…
GO:0044270	BP	GO:0044270	cellular nitrogen compound catabolic process	551	-0.303508570347632	-1.4905115598034	7.7931604356916e-06	0.0005110148479026	0.000447309179393644	8374	tags=41%, list=24%, signal=31%	PSMA3/PNPT1/HNRNPD/EXOSC9/VCP/RPL19/SMG1/PSMB6/EDC3/PSMC4/HDDC3/PSMD7/RPS29/RNPS1/RPL22/ATM/PSMD3/DNA2/PSMA2/FASTKD3/ZPR1/HSPA8/PSMB2/EIF4A3/ZFP36L2/NTHL1/MLH1/RPS27/POLR2D/PSMB4/POP1/LIN28A/RPL11/EXOSC7/PNP/CIRBP/DFFA/LARP1/ZC3H14/ANGEL2/RPS10/SUPV3L1/RPL7/RPL14/PPP1R8/TBRG4/RPL12/ZC3H12D/ACOT7/PAN2/APOBEC3H/OGG1/CARNS1/EXOSC1/SYNCRIP/RPL8/LIN28B/PSMD11/PNRC2/METTL3/NBAS/ELAVL1/RPL31/DHX9/RPL13/…
GO:0051310	BP	GO:0051310	metaphase plate congression	56	-0.589897099925575	-2.16065519696266	8.04679352845858e-06	0.000524730961416556	0.000459315373549409	4303	tags=46%, list=12%, signal=41%	RRS1/CDC23/MIS12/ZW10/GEM/BOD1/CENPE/SEH1L/KIF2C/CENPQ/KIF22/MAD1L1/SPDL1/KIF18A/CUL3/SPICE1/SPAG5/CDT1/FAM83D/CENPF/CCNB1/CDCA5/KIF14/KIFC1/CHMP4A/NUF2
GO:0000724	BP	GO:0000724	double-strand break repair via homologous recombination	122	-0.46577093761254	-1.94817564557159	8.12140222868733e-06	0.000526686321457124	0.000461026968620973	10553	tags=61%, list=30%, signal=42%	UBQLN4/RIF1/MORF4L1/KDM4D/NSMCE1/LIG3/RTEL1/AP5S1/MCM7/MCM9/KLHL15/RAD51B/RECQL/FIGN/NSMCE2/RMI2/CCDC155/POLQ/XRCC1/PALB2/RAD51D/RBBP8/ATM/MMS19/SFR1/XRCC3/PARP1/MMS22L/GEN1/RAD50/CDC7/MCM5/RPA2/WRAP53/TIMELESS/HUS1/MCM8/BLM/RAD51C/FAN1/MCM2/RAD51AP1/WRN/HELQ/SMC5/PSMD14/POLL/UBE2N/RPA3/USP51/NUCKS1/KDM1A/ERCC4/RECQL4/INO80/MCM3/NABP2/MCM6/MCM4/RAD54L/PARPBP/FEN1/CDC45/EXD2/RAD51/GINS4/ZNF365/RAD…
GO:0000077	BP	GO:0000077	DNA damage checkpoint	136	-0.438901909068351	-1.86082230955026	8.69907865621706e-06	0.00056106680535153	0.000491121409322809	6386	tags=39%, list=18%, signal=32%	BRIP1/ZNF830/TP53/WDR76/TRIAP1/ATR/EME2/RPA2/RPS27L/CNOT7/AURKA/HUS1/BLM/CNOT6L/CUL4A/PRMT1/E2F8/RHNO1/INTS7/CDC25C/FBXO31/ETAA1/CCAR2/PCNA/PCBP4/RNASEH2B/E2F1/PRPF19/MDC1/RPL26/RAD1/RINT1/PLK2/GTSE1/TIPIN/PLK1/RGCC/CDK2/DONSON/CRY1/STK33/CHEK2/EME1/MSH2/FBXO4/CCNB1/CDK1/E2F7/DTL/USP28/CHEK1/CLSPN/HUS1B
GO:0006403	BP	GO:0006403	RNA localization	222	-0.386306791359526	-1.73662306711686	8.75352879330558e-06	0.000561510327974923	0.000491509640196192	8366	tags=48%, list=24%, signal=37%	PNPT1/TERF1/SMG1/CPSF4/RANBP17/PIH1D1/FIP1L1/EIF4E/RNPS1/TNKS/POM121/ATM/EIF4A3/RAN/NUP43/NMD3/NUTF2/SNUPN/POLR2D/SRSF1/WDR33/G3BP2/CPSF6/NUP37/NPIPA1/NUP188/RANBP2/THOC2/THOC3/CPSF3/DHX9/MRPL18/ATR/ZNF593/TCP1/DHX36/SDAD1/SYMPK/DKC1/NUP133/UPF3A/NUP155/SRRM1/RPS15/AAAS/EXOSC10/WRAP53/MAGOHB/SMG6/RUVBL2/NUP205/PHAX/RRS1/KHDRBS1/LTV1/NXT2/XPO5/NUP210/NUP107/TERF2/CCT6A/NAF1/HNRNPA1L2/SRSF3/NUP54/N…
GO:0051052	BP	GO:0051052	regulation of DNA metabolic process	310	-0.34897547014774	-1.62148006088275	9.6725927976947e-06	0.000617111420492922	0.000540179222243946	8871	tags=43%, list=26%, signal=32%	PARP3/PPARG/RMI2/EXOSC3/CHTF18/MAP3K4/APLF/FOXM1/HNRNPD/TERF1/POLQ/XRCC1/SMG1/TNKS/BRCC3/ATM/IL10/PINX1/TFRC/MMS19/YLPM1/MLH1/SIRT1/DFFA/USP1/GJA1/PAXIP1/IL27RA/OGG1/FGF2/TRIP12/ZSCAN4/TP53/PARP1/ERCC2/UBE2V2/DHX9/TRIM28/ATR/TCP1/RAD50/DNAJC2/DHX36/WDR70/RPA2/EYA2/DKC1/KMT2A/CLCF1/EXOSC10/WRAP53/TMEM161A/MGMT/RFC5/SPIRE2/SMG6/TIMELESS/BLM/MEN1/WRNIP1/CUL4A/MSH6/SETMAR/USP7/OTUD4/HSP90AB1/RAD51AP1…
GO:0050000	BP	GO:0050000	chromosome localization	72	-0.539978918912859	-2.03056476462523	9.95197177256839e-06	0.000631522165761423	0.000552793451883185	3776	tags=38%, list=11%, signal=33%	MIS12/ZW10/SUN1/GEM/BOD1/CENPE/SEH1L/KIF2C/CENPQ/KIF22/MEI1/MAD1L1/SPDL1/KIF18A/CUL3/SPICE1/SPAG5/CDT1/FAM83D/CENPF/CCNB1/CDCA5/KIF14/DLGAP5/KIFC1/CHMP4A/NUF2
GO:0070820	CC	GO:0070820	tertiary granule	160	0.463428895840498	1.84969394817671	1.05795225173598e-05	0.000667754568301593	0.000584508941783769	7974	tags=44%, list=23%, signal=34%	OLFM4/CEACAM8/LTF/HP/CAMP/LRG1/TNFAIP6/CLEC5A/MCEMP1/CLEC4D/LILRA3/MMP9/ORM1/FCAR/PTAFR/PPBP/ADAM8/CYSTM1/NFASC/MGAM/FPR2/GPR84/SLC2A3/CR1/PGLYRP1/CD55/CDA/FPR1/TCN1/CD59/LILRB2/SIGLEC5/CD93/CTSS/CANT1/SIRPA/RAP2C/CST3/FRMPD3/PLAU/CXCL1/LAIR1/STXBP2/PRG3/RHOA/LTA4H/FCER1G/DYNC1LI1/YPEL5/CD58/ITGAM/ATP6V0A1/TIMP2/SNAP23/ASAH1/GSDMD/LAMTOR3/STX7/CFP/TARM1/PRSS3/ATP11A/CD300A/OLR1/CTSD/STXBP3/UBR4/C…
GO:0016604	CC	GO:0016604	nuclear body	744	-0.283581780758184	-1.42514341475984	1.11086349180197e-05	0.000697421372007373	0.000610477333260711	9085	tags=40%, list=26%, signal=30%	CXXC1/ZNF451/SUZ12/TRIM16/MAGOH/FYTTD1/MAPK7/EAF1/IKBKE/ABL1/GTF2E2/SNAPC5/SMC4/FANCL/NSMCE2/RMI2/UBOX5/SAP18/CACTIN/HINFP/GATAD2B/SH3BP5/ATPAF2/SLTM/FRG1/ACADM/DSN1/SCARNA8/GATA4/CASP8AP2/LPAR4/SNW1/RING1/TERF1/SCN1A/CDK13/TAF5L/NRIP1/MED19/PRPF4/MRPL36/RNPS1/CELF3/TNKS/CBLL1/PRCC/NDUFS3/RBM15/ZPR1/HIPK2/TRIM52/DENND1B/TARBP2/RNF2/EIF4A3/SMC6/YLPM1/DRG1/EIF4ENIF1/MKI67/DHX15/LPXN/POLR2D/SRSF1/BC…
GO:1902749	BP	GO:1902749	regulation of cell cycle G2/M phase transition	203	-0.390087880393348	-1.73832276634769	1.16413946830568e-05	0.000727002018222854	0.000636370308071303	8607	tags=49%, list=25%, signal=37%	HAUS2/PSMC5/CEP192/RAD51B/PSMD8/SIN3A/HAUS1/PSMB7/PCM1/PSMD5/PSMC2/PSMB5/PSME2/SFI1/PSMA6/PSMA3/DYNC1H1/PSMB6/PSMC4/PSMD7/BRCC3/ATM/PSMD3/PSMA2/PINX1/APP/PSMB2/TUBA4A/ZFYVE19/PSMB4/USP47/PAXIP1/RBX1/CDK5RAP2/ZNF830/PSMD11/TP53/PLK4/DYNC1I2/TUBB/ODF2/CDC7/PKIA/ALMS1/NEDD1/DYNLL1/CEP70/CENPJ/WNT10B/AURKA/HUS1/BLM/HAUS5/RAD51C/CEP57/CDC25C/OFD1/HAUS6/PSMD14/CEP72/TUBG1/CDK4/PCNT/RNASEH2B/RINT1/CCNB3…
GO:0000790	CC	GO:0000790	nuclear chromatin	305	-0.345373498787003	-1.60657923107482	1.22180682828633e-05	0.000755926896664309	0.00066168926640062	8380	tags=38%, list=24%, signal=29%	RING1/CSNK2A1/ZNHIT1/CDK13/XRCC1/NRIP1/SETD3/SOX18/APTX/KAT2A/SMARCC1/CHAF1A/RNF2/SFR1/HMGXB4/CPSF6/SIRT1/DFFA/CITED2/PLCB1/SS18/TTI2/ARID1B/MEF2C/ANP32E/NFATC1/HDAC1/CDK12/TELO2/SMARCC2/EED/SMARCA1/TP53/SMARCD1/PBRM1/SMARCA2/CENPC/DHX9/TRIM28/TRRAP/CHD3/ACTL6A/HDAC2/TCP1/RAD50/RCC1/EME2/SETD1A/MTA1/TCF12/ASF1A/TIMELESS/RUVBL2/KDM4C/MEN1/SMARCA4/ACTR6/EOMES/MSH6/POLR3D/RAD51AP1/KAT6B/MTA2/NCAPD3/…
GO:0072657	BP	GO:0072657	protein localization to membrane	603	-0.29815867613796	-1.46505034708769	1.22326558724801e-05	0.000755926896664309	0.00066168926640062	7425	tags=33%, list=21%, signal=27%	GRIP1/GRIP2/GOLGA7/RPS27/PDZK1/LOC101928075/TOMM22/ZDHHC9/SLC9A3R1/RPL11/ARL3/SNAP47/RPS10/SRP14/RAB29/ZDHHC21/CHM/RPL7/RPL14/RPL12/CLASP2/DNAJA3/MOAP1/TCAF1/OXA1L/VAMP8/RAPGEF6/RPL8/TP53/RPL31/ATP1B1/SRP9/RPL13/PLS1/HRAS/AGRN/DAG1/SRP68/RPS8/RPL38/RPL35A/ANK3/GOLGA4/ARL5A/GRASP/ROMO1/MRAP/ITGB1BP1/DLG2/ZDHHC2/SEC63/NUP155/TMED2/RPL37A/BCL2/RPS15/PRKCI/ZDHHC24/RPL34/GRIN1/RPS5/GGA2/GOPC/PIK3R1/DE…
GO:0034728	BP	GO:0034728	nucleosome organization	104	-0.489873811174294	-1.97546714300112	1.25137903601613e-05	0.000767066595209558	0.000671440234372333	9083	tags=53%, list=26%, signal=39%	MCM3AP/ARID2/TSPYL4/DMAP1/NAP1L2/ZNHIT1/SMARCC1/TSPYL2/CHAF1A/CENPN/CTCF/ANP32E/SMARCC2/SMARCA1/SMARCD1/PBRM1/CENPC/HMGA1/TSPYL1/NAP1L1/ASF1A/CENPK/SMARCA4/ACTR6/SHPRH/CENPI/MCM2/POLE3/RNF8/KAT6B/GRWD1/SUPT16H/CENPO/NAP1L5/SMARCB1/IPO4/CHAF1B/RBBP7/CENPQ/CENPW/INO80/MIS18A/CENPU/RUVBL1/TSPYL5/SMYD3/CENPA/CENPH/CENPM/HJURP/NPM1/CENPL/OIP5/PTMA/BRD2
GO:0006612	BP	GO:0006612	protein targeting to membrane	193	-0.399415699143859	-1.7721641262724	1.25489284351696e-05	0.000767066595209558	0.000671440234372333	7377	tags=49%, list=21%, signal=39%	GOLGA7/RPS27/PDZK1/LOC101928075/ZDHHC9/RPL11/RPS10/SRP14/ZDHHC21/CHM/RPL7/RPL14/RPL12/TCAF1/RPL8/RPL31/SRP9/RPL13/HRAS/SRP68/RPS8/RPL38/RPL35A/ANK3/ITGB1BP1/ZDHHC2/SEC63/RPL37A/RPS15/PRKCI/ZDHHC24/RPL34/RPS5/RPS11/VPS37D/SRP72/RPL4/SEC61A1/RPL23/RPL36A/RPS28/TRAM2/RPL35/RPS18/RPS19/ZDHHC14/ZDHHC22/RPL37/ZDHHC4/RPL30/GOLGA7B/RPL7A/ZDHHC11/RPL41/RPL10A/RPL18A/RPL23A/SEC61B/RPS15A/RPL6/RPS27A/RPS26/…
GO:0055086	BP	GO:0055086	nucleobase-containing small molecule metabolic process	581	-0.295312650627631	-1.44988146905059	1.26078894747652e-05	0.000767066595209558	0.000671440234372333	7232	tags=35%, list=21%, signal=28%	PMVK/LDHC/PNP/AK6/GPAM/CBR4/SULT6B1/PMM2/NUP37/MACROD2/GFPT1/NUP188/ACOT7/GPD1/APOBEC3H/UXS1/RANBP2/OGG1/NMRK1/NME3/MTHFD1L/PDP1/PMM1/NME7/PARP1/TECR/PARK7/PANK3/ZBTB20/ADCY9/TAMM41/NUDT15/NUDT12/PDE8A/ESRRB/ACSM6/IMPAD1/NUDT17/DCTD/NUDT7/HMGCS1/GART/ADSL/ALDH6A1/ADCY2/RAD50/MLYCD/AK9/DLG2/ADAL/NUP133/PDPR/NUP155/OGT/AAAS/NADK2/DTYMK/OARD1/CASK/NT5C/NAPRT/ADK/GNE/ACSS1/APRT/NUP205/FOXK2/SLC25A12/…
GO:0006275	BP	GO:0006275	regulation of DNA replication	104	-0.489700022646394	-1.97476632266971	1.29079174691756e-05	0.000781293076352205	0.000683893171173867	7857	tags=52%, list=23%, signal=40%	STOML2/DNA2/TSPYL2/CACYBP/SMC1A/DBF4/ZNF830/TP53/GLI1/DHX9/HRAS/ESCO1/ATR/CDC7/MCIDAS/SMC3/RFC5/TIMELESS/HUS1/BLM/WRNIP1/SMARCAL1/MSH6/FAF1/E2F8/TERF2/ZRANB3/ZBTB38/GTPBP4/PCNA/CDAN1/GMNN/USP37/ID3/ATF1/RFC4/NUCKS1/TIPIN/CDK2/INO80/RFC3/CCNA2/DONSON/FGFR1/FBXO5/EGFR/CHEK2/CDT1/JUN/DSCC1/ZNF365/ATAD5/CDK1/E2F7
GO:0002181	BP	GO:0002181	cytoplasmic translation	94	-0.500984164438197	-1.98607996967982	1.30214154475372e-05	0.00078414166595552	0.000686386641340375	8038	tags=69%, list=23%, signal=53%	EIF4H/MCTS1/RPL26L1/EIF3K/RPL19/RPS29/NCK1/UNK/EIF3J/EIF3G/DRG1/ZC3H15/LIN28A/RPL11/HSPA14/EIF3L/DPH7/RPL8/EIF3F/METTL3/RPL31/DHX9/EIF4A1/EIF3A/DRG2/RPL38/RPL35A/DHX36/EIF2D/EIF3I/EIF3H/RWDD1/EEF2/EIF3C/EIF4A2/EIF3M/DPH2/EIF3B/RPL36A/RPS28/RBM4/FTSJ1/RPL30/RPL41/RPL10A/RPL18A/GSPT2/DNAJC24/RPL6/RPS26/RPL18/RPL24/ZCCHC13/EIF3E/RPLP0/RPL26/RPL9/RPL13A/DPH5/RPL36/RPL17/DPH6/RPL39/RPL15/RPS23
GO:1901137	BP	GO:1901137	carbohydrate derivative biosynthetic process	625	-0.284590359295849	-1.40943415914077	1.33236745703566e-05	0.000798270715502127	0.000698754292856265	8452	tags=36%, list=24%, signal=28%	ALG6/ST6GALNAC1/ST3GAL1/ALG11/PPT2/GCDH/VCP/TK2/DPAGT1/GALNT6/PIGN/GMDS/ALG3/MGAT4A/ACACA/GXYLT1/B4GALT4/SYVN1/PRPS2/ALG1/UPRT/STOML2/DHDDS/B4GALT2/EXT2/NDST4/B3GAT3/COG3/ACSL5/CHST10/PRPSAP1/POMGNT1/LDHC/STT3B/PIGA/PLCB1/CBR4/HS6ST1/PMM2/MGAT3/NECAB3/GFPT1/MUC4/MAGT1/ACOT7/UXS1/DPY19L1/NME3/PDP1/PMM1/TRMT12/GALNT11/POMT1/NME7/XYLT1/PARP1/TMTC4/TECR/PANK3/DAD1/SCCPDH/PIGH/ADCY9/AGRN/CHST14/DCTD/G…
GO:0051303	BP	GO:0051303	establishment of chromosome localization	71	-0.542858801736851	-2.03106807354926	1.43327588046418e-05	0.000854391677632259	0.000747878934968418	3776	tags=38%, list=11%, signal=34%	MIS12/ZW10/SUN1/GEM/BOD1/CENPE/SEH1L/KIF2C/CENPQ/KIF22/MEI1/MAD1L1/SPDL1/KIF18A/CUL3/SPICE1/SPAG5/CDT1/FAM83D/CENPF/CCNB1/CDCA5/KIF14/DLGAP5/KIFC1/CHMP4A/NUF2
GO:0008175	MF	GO:0008175	tRNA methyltransferase activity	32	-0.669231788790555	-2.14728613732252	1.53208142668013e-05	0.000908701360759076	0.000795418101183047	8684	tags=75%, list=25%, signal=56%	TRMT2B/METTL6/TRMT11/METTL2B/TRMT6/TRMT12/METTL8/THUMPD3/TRMT10B/TRMT10C/NSUN2/NSUN6/BCDIN3D/TRMT61A/THUMPD2/FTSJ1/TRMT10A/TYW3/LCMT2/METTL1/ALKBH8/TRMT61B/TARBP1/WDR4
GO:0005819	CC	GO:0005819	spindle	334	-0.345041393547403	-1.61754021720958	1.54425415299747e-05	0.000911341588391456	0.000797729184824745	7946	tags=40%, list=23%, signal=31%	TNKS/KAT2A/BRCC3/ATM/PINX1/MMS19/APP/KATNAL1/ZNF207/SPECC1L/RANGAP1/KATNA1/VRK1/CDCA8/SMC1A/ARL3/CEP44/EML4/KIF23/CKAP2/CLASP2/CDK5RAP2/CEP95/RMDN3/KIF3A/HEPACAM2/BCCIP/MAPRE2/ERCC2/ARL2BP/TUBGCP5/ODF2/STAG1/MAP7D3/PKHD1/CDC7/ALMS1/NEDD1/CDC16/CHAMP1/DYNLL1/SMC3/RMDN1/MAP2K5/AAAS/CALM1/NSUN2/KLHL22/AURKA/IQCB1/CSPP1/HAUS5/KIFAP3/KNTC1/PRC1/SLC25A5/MZT2B/HAUS6/BORA/ZW10/TUBG1/NUDCD2/FAM161A/CDC20/…
GO:0002687	BP	GO:0002687	positive regulation of leukocyte migration	122	0.481169890586855	1.85440732551366	1.74831918532957e-05	0.00102663738032064	0.000898651626290115	5103	tags=33%, list=15%, signal=28%	CD99L2/ELANE/MAPK3/IL1R1/DYSF/MADCAM1/PTAFR/ITGA2B/ADAM8/CCL8/SELP/FPR2/MDK/DAPK2/C5AR1/CXCR2/C3AR1/F2RL1/MAPK14/CAMK1D/THBS1/P2RY12/AIF1/AKIRIN1/CCR1/MOSPD2/CSF1/TREM2/CCL20/LGALS9/VEGFC/CXCL12/IL6/TNFSF14/CCL7/VEGFA/ICAM1/DOCK8/TNFRSF14/ADAM17
GO:0006091	BP	GO:0006091	generation of precursor metabolites and energy	494	-0.307253173800139	-1.49887277923173	1.76633838470435e-05	0.00103208376013196	0.000903419033135656	7922	tags=36%, list=23%, signal=28%	NDUFA3/POM121/NDUFS3/NDUFC1/STOML2/P2RX7/COX6A1/FASTKD3/NDUFA6/NDUFA5/APP/ACO1/IL6ST/STBD1/NUP43/PHLDA2/NDUFA1/CHCHD10/SLC25A22/PER2/NDUFB5/GYG2/COX15/PPP1CC/NDUFB10/NUP37/COX4I1/AGL/SHPK/FH/TBRG4/GFPT1/NUP188/DNAJC15/GPD1/OXA1L/RANBP2/COX5A/NOA1/TYRP1/MDH2/UQCRFS1/CYB5A/ACO2/TP53/AKR7A3/RBKS/AIFM2/RPE/PARK7/AACS/ZBTB20/NDUFAB1/NDUFS4/AKR7A2/ESRRB/NDUFB11/NDUFS5/ADSL/FDX1/IMMP2L/NDUFB9/PDE12/COX7…
GO:0022616	BP	GO:0022616	DNA strand elongation	23	-0.751736184902634	-2.23143713839283	1.79775646230582e-05	0.00104526697165496	0.00091495875952977	6120	tags=70%, list=18%, signal=57%	LIG1/POLD2/RAD50/DCLRE1B/POLA1/PCNA/RFC4/NUCKS1/RFC3/MCM3/MCM4/GINS3/GINS1/GINS4/POT1/GINS2
GO:0000781	CC	GO:0000781	chromosome, telomeric region	128	-0.443040880960815	-1.86176772512303	1.8687793400751e-05	0.00108123541916208	0.000946443200352791	8342	tags=52%, list=24%, signal=40%	TERF1/XRCC1/POLD1/RAD51D/EID3/TNKS/ATM/DNA2/PINX1/LRIF1/SMC6/PPP1CC/XRCC3/TELO2/THOC2/THOC3/ZSCAN4/POLR2B/DDB1/PARP1/ATR/NSMCE4A/RAD50/DHX36/MCM5/RPA2/WRAP53/ORC3/SMG6/BLM/MEN1/WRNIP1/XRCC6/MCM2/RNF8/TERF2/WRN/SMC5/DCLRE1B/PURA/EZH2/DCLRE1A/ALYREF/PCNA/GAR1/APEX1/LIG4/NHP2/PIF1/KDM1A/ERCC4/RECQL4/CDK2/MCM3/ORC5/NABP2/MCM6/MCM4/CHEK2/FEN1/RAD51/MSH2/POT1/CDK1/NLRP2/CHEK1/SMCHD1
GO:0006414	BP	GO:0006414	translational elongation	126	-0.445819650228236	-1.87403413695733	1.88649025731667e-05	0.00108615826863945	0.000950752342776027	10098	tags=77%, list=29%, signal=55%	MRPL27/MRPS15/CHCHD1/MRPS18A/MRPL43/MRPL17/ALKBH1/TRNAU1AP/PTCD3/MRPS7/MRPL33/MRPL20/RPLP2/MRPS16/MRPL12/MRPL23/MRPS11/MRPS31/MRPL42/MRPL36/MRPS34/MRPL15/MRPS12/MRPS10/TUFM/MRPL55/GFM1/MRPL46/EIF4A3/EEF1D/MRPL38/MRPS14/MRPL54/MRPL47/SECISBP2L/DPH7/MRPS2/MRPL35/MRPL13/MRPL16/OXA1L/MRPS26/MRPS25/DAP3/SRP9/MRPS30/MRPL24/MRPL22/MRPL19/MRPL52/MRPL10/MRPL18/MRPL21/MRPS22/DIO2/MRPL50/MRPS6/USP16/MRPL14/…
GO:1903046	BP	GO:1903046	meiotic cell cycle process	172	-0.407682186769869	-1.78561754024936	2.00160242145132e-05	0.00114275198033493	0.00100029079912666	5191	tags=30%, list=15%, signal=26%	FBXO43/TDRKH/SPIRE2/NSUN2/AURKA/HUS1/RAD51C/MSH6/CCNA1/CKS2/TOP2B/CDC25C/HELQ/NCAPD3/MND1/TUBG1/SUN1/CDC20/PSMC3IP/CCNE1/MSH5/RAD1/NDC1/FANCM/TOP2A/RNF212B/ERCC4/P3H4/PLK1/MEI1/TTK/CDC25B/PTTG1/KIF18A/CALR/PTTG3P/ESPL1/CCNE2/FBXO5/RAD54L/SMC2/EME1/RAD51/ASPM/RAD54B/CDC25A/C11orf80/BUB1B/HUS1B/NUF2/BUB1/TRIP13
GO:0045333	BP	GO:0045333	cellular respiration	183	-0.405245889506155	-1.77353756873512	2.0041486056878e-05	0.00114275198033493	0.00100029079912666	8366	tags=46%, list=24%, signal=35%	PNPT1/VCP/FASTKD5/FAHD1/NDUFA3/NDUFS3/NDUFC1/COX6A1/FASTKD3/NDUFA6/NDUFA5/ACO1/NDUFA1/SLC25A22/NDUFB5/COX15/NDUFB10/COX4I1/FH/TBRG4/DNAJC15/GPD1/OXA1L/COX5A/NOA1/MDH2/UQCRFS1/ACO2/AIFM2/PARK7/NDUFAB1/NDUFS4/NDUFB11/NDUFS5/ADSL/IMMP2L/NDUFB9/NDUFAF2/MTFR2/FASTKD2/NDUFB4/SLC25A12/UQCC3/NDUFS8/NNT/POLG2/COQ10A/NDUFB2/COX7C/IDE/NDUFV1/IDH3A/NDUFA8/PDHB/FXN/NDUFA12/DLST/NDUFA7/NDUFA4/SUCLA2/COX10/CYCS…
GO:0050852	BP	GO:0050852	T cell receptor signaling pathway	191	-0.395235485245099	-1.74946999859758	2.1185695580611e-05	0.001202186369894	0.00105231580022114	9218	tags=45%, list=27%, signal=33%	PSMB7/EIF2B4/PSMD5/ABL1/PSMC2/HLA-DRB1/HLA-DRB4/PSMB5/PSME2/PSMA6/PSMA3/ELF1/FBXW11/PSMB6/PSMC4/BTNL8/PSMD7/NCK1/PSMD3/STOML2/PSMA2/BTNL9/DENND1B/PSMB2/HLA-DRA/PSMB4/TESPA1/BTNL2/EIF2B2/RAB29/LAT/LCK/PIK3R2/EIF2B1/PSMD11/CD3E/MAP3K7/PTPN22/HRAS/PLCG1/ERMAP/CTLA4/EIF2B3/TRAT1/PIK3R1/CD226/PVRIG/MALT1/CACNA1F/HLA-DPA1/EZR/GATA3/PSMD14/BTN3A2/UBE2N/PDE4D/THEMIS/BCAR1/PRNP/CD28/PSMA8/CARD11/HLA-DRB5/…
GO:0043039	BP	GO:0043039	tRNA aminoacylation	28	-0.698218206570529	-2.17055493778674	2.21629432829885e-05	0.0012516230601393	0.00109558946523562	7386	tags=75%, list=21%, signal=59%	FARSA/TARS2/AIMP1/FARS2/PARS2/IARS2/NARS2/PPA1/AARS2/EEF1E1/GATC/LARS2/GATB/YARS2/SARS2/QRSL1/DARS2/MARS2/EARS2/WARS2/FARSB
GO:0002443	BP	GO:0002443	leukocyte mediated immunity	746	0.31681125372142	1.45748106404599	2.2642338319172e-05	0.00127072443175018	0.00111230956426136	8035	tags=35%, list=23%, signal=28%	OLFM4/PLAC8/ACAA1/CEACAM6/ELANE/DEFA4/CTSG/CEACAM8/ARG1/ANXA3/LTF/NDUFC2/AZU1/IL1R1/HP/CAMP/SLPI/AHSG/LRG1/LCN2/TNFAIP6/CLEC5A/MCEMP1/C4BPA/MPO/ORM2/APCS/CLEC4D/ARPC5/LILRA3/MMP9/NCR3/ORM1/VNN1/FCAR/P2RX1/BPI/PTAFR/PPBP/CRISPLD2/ADAM8/CYSTM1/ABCA13/NFASC/MGAM/CEACAM3/PSAP/FPR2/GPR84/MMP25/BCL6/GCA/CXCR1/NOD2/RAET1E/S100P/CPLX2/CLU/FCGR2A/RAB24/HK3/GAB2/SLC2A3/C5AR1/CXCR2/C3AR1/CR1/SIGLEC9/F2RL1/R…
GO:0097530	BP	GO:0097530	granulocyte migration	131	0.471334367708149	1.8353690565931	2.27165004743954e-05	0.00127072443175018	0.00111230956426136	3455	tags=28%, list=10%, signal=26%	CD99L2/MAPK3/IL1R1/DYSF/IL1RN/PPBP/ADAM8/CCL8/MDK/CXCR1/C5AR2/DAPK2/C5AR1/CXCR2/C3AR1/IL36B/IL1B/PRTN3/PF4/MAPK14/S100A12/CAMK1D/THBS1/CSF3R/BST1/AKIRIN1/ITGA9/PF4V1/MOSPD2/CCL23/S100A8/CSF1/MPP1/CCL20/IL17RA/CCL16/S100A9
GO:0034774	CC	GO:0034774	secretory granule lumen	312	0.379060351292767	1.62807206948298	2.3878815022629e-05	0.00132944176279288	0.00116370689894292	5134	tags=26%, list=15%, signal=22%	OLFM4/PLAC8/ACAA1/ELANE/DEFA4/CTSG/ARG1/LTF/DEFA3/AZU1/HP/CAMP/SLPI/AHSG/LRG1/LCN2/MPO/ORM2/ARPC5/ORM1/MMRN1/BPI/PPBP/CRISPLD2/SPARC/GCA/S100P/CLU/HK3/RNASE2/PRTN3/EGF/VWF/PF4/MAPK14/S100A12/PGLYRP1/CDA/PRDX4/THBS1/AOC1/TCN1/PDGFA/F5/PYGL/SERPING1/PROS1/SCG3/MNDA/F8/HEBP2/IGF2/S100A8/IMPDH1/S100A11/SDCBP/CPPED1/PGAM1/S100A9/VEGFC/PRKCD/CANT1/CTSA/SRGN/HPSE/DYNLT1/GALNS/ACTN1/PSMD1/APAF1/FTL/SPACA…
GO:0032040	CC	GO:0032040	small-subunit processome	33	-0.656738583886245	-2.13013502667292	2.5279733624909e-05	0.00139687653629189	0.00122273491607441	8400	tags=85%, list=24%, signal=64%	FCF1/UTP23/EMG1/FBLL1/UTP14C/UTP18/UTP14A/WDR36/NGDN/RRP9/MPHOSPH10/PWP2/NOL10/NOP14/NOL6/KRR1/IMP4/DCAF13/WDR46/IMP3/UTP3/WDR3/FBL/HEATR1/NOP58/UTP20/RPS7/PDCD11
GO:0004527	MF	GO:0004527	exonuclease activity	77	-0.5238131248808	-1.99461039157265	2.53267456380975e-05	0.00139687653629189	0.00122273491607441	10218	tags=68%, list=29%, signal=48%	APEX2/MGME1/PARN/CNOT6/POLG/ENPP2/ENDOG/EXOSC5/EXOSC3/APLF/PNPT1/EXOSC9/POLD1/APTX/RAD9B/EXOSC7/ANGEL2/PAN2/TATDN1/CPSF3/GEN1/DIS3L2/PDE12/RAD50/ERI3/EXOSC10/CNOT7/TOE1/REXO2/CNOT6L/DDX1/FAN1/ERI2/ANGEL1/EXOG/DIS3L/WRN/DCLRE1B/DCLRE1A/ENPP1/APEX1/RAD1/DCPS/AEN/EXOSC2/REXO4/TDP1/DIS3/FEN1/EXD2/EXO1/ENPP3
GO:0000723	BP	GO:0000723	telomere maintenance	140	-0.42640728316635	-1.81322958896868	2.70465030276621e-05	0.0014847901173744	0.001299688750142	8363	tags=56%, list=24%, signal=42%	HNRNPD/TERF1/XRCC1/SMG1/POLD1/RAD51D/TNKS/ATM/DNA2/PINX1/SMC6/YLPM1/XRCC3/TELO2/ZSCAN4/PARP1/POLD2/ATR/TCP1/RAD50/DHX36/RPA2/DKC1/EXOSC10/WRAP53/RFC5/SMG6/HUS1/BLM/RAD51C/SMARCAL1/XRCC6/PRIM1/USP7/HSP90AB1/POLE3/TERF2/CCT6A/NAF1/WRN/SMC5/DCLRE1B/MAPKAPK5/RFC1/POLA1/DCLRE1A/PCNA/RPA3/POLA2/CCT8/CCT7/GAR1/MYC/CCNE1/APEX1/RFC4/GNL3/PRIM2/NHP2/PIF1/ERCC4/RECQL4/RFC3/PRKCQ/CCT2/NABP2/AURKB/CCNE2/FEN1/…
GO:0090501	BP	GO:0090501	RNA phosphodiester bond hydrolysis	143	-0.427695902399365	-1.82146545663535	2.9507982735245e-05	0.00161242000103748	0.00141140765373504	9469	tags=59%, list=27%, signal=43%	CPSF1/RNASE9/NCBP1/ENDOG/EXOSC5/RRP36/EXOSC3/POP4/ZNRD1/POLR3K/FCF1/PNPT1/EXOSC9/CPSF4/UTP23/POLR2I/TSEN54/EDC3/FIP1L1/DBR1/KRI1/RPP25/POP1/EXOSC7/CPSF6/BOP1/ANGEL2/PPP1R8/PAN2/TSN/CSTF2T/TUT1/EXOSC1/CPSF3/CSTF3/RPP38/DIS3L2/PDE12/ERI3/RPP40/RNASEH2A/NOL9/EXOSC10/SND1/SMG6/CNOT7/NUDT21/TOE1/RRS1/POP7/REXO2/POP5/CNOT6L/SLFN13/ERI2/LACTB2/ANGEL1/EXOG/NOP14/DIS3L/RNASEH1/CSTF2/NOB1/DROSHA/RCL1/TSEN2…
GO:0007051	BP	GO:0007051	spindle organization	162	-0.413273858978873	-1.79469367184296	3.10329396407985e-05	0.00168793450037025	0.00147750813763976	9058	tags=53%, list=26%, signal=39%	SUN2/HAUS2/NUP62/CEP192/TBCE/HAUS1/FLNA/SAC3D1/PARP3/HDAC3/CCDC155/SBDS/NDC80/DYNC1H1/VCP/MAP4/TNKS/DLG1/ZNF207/RAN/PKD1/DRG1/MLH1/GOLGA8R/SMC1A/RNF4/MSTO1/KIF23/ARHGEF10/CLASP2/GOLGA8O/BCCIP/MAPRE2/TUBB/TUBGCP5/CHD3/STAG1/UVRAG/RCC1/SMC3/AAAS/AURKA/HAUS5/CEP120/PRC1/MYBL2/HAUS6/EZR/BORA/CEP72/TUBG1/CDC20/PCNT/CENPE/STARD9/MAP9/GOLGA6C/PLK2/RACGAP1/CKAP5/CENPW/PLK1/EFHC1/MZT1/INO80/TTK/RPS3/SPICE…
GO:0006520	BP	GO:0006520	cellular amino acid metabolic process	315	-0.335961464009063	-1.5669261075289	3.16932057142748e-05	0.00171593994057608	0.00150202227950559	8675	tags=47%, list=25%, signal=35%	PSMA5/TH/GLUD2/GAD2/AUH/PSMC5/CPS1/GOT1/PSMD8/BCKDHA/CTPS2/ADO/MRI1/PSMB7/PSMD5/ARG2/PSMC2/AMDHD1/PSMB5/PSME2/SCLY/PSMA6/GLYAT/GLUD1/RIMKLB/PSMA3/GCDH/PSMB6/PSMC4/OTC/PSMD7/SARDH/PSMD3/PTS/DAO/AASS/PSMA2/TXN2/PSMB2/MTHFR/IVD/SLC7A6/FARSA/PSMB4/TARS2/GFPT1/GCLC/CARNS1/AIMP1/DBT/ATF4/PSMD11/FARS2/ALDH8A1/PARS2/ACY1/BPHL/PARK7/PCYOX1L/IARS2/MCCC1/GART/ASNS/ALDH6A1/NIT2/ENOPH1/GSS/MTR/ADHFE1/GCSH/NAR…
GO:0016579	BP	GO:0016579	protein deubiquitination	254	-0.362648725231901	-1.6571526165663	3.26131165857829e-05	0.00175768317379906	0.00153856159235501	9508	tags=44%, list=27%, signal=32%	KEAP1/DDB2/PSMD8/UCHL5/PSMB7/SKP2/PSMD5/JOSD1/TGFBR1/PSMC2/ACTR8/RCE1/PSMB5/PSME2/PSMA6/NEDD8/TRAF3/UBXN1/PSMA3/VCP/USP20/USP10/PSMB6/PSMC4/PSMD7/KAT2A/BRCC3/PSMD3/PSMA2/PSMB2/USP30/USP50/PSMB4/USP5/DESI2/STAMBPL1/TRAF2/USP1/USP47/RAD23A/EIF3F/PSMD11/TP53/OTUD6B/MAP3K7/USP27X/PARK7/TRRAP/ACTL6A/UCHL3/USP16/BIRC3/OGT/USP54/FOXK2/USP46/USP12/CCNA1/TNIP3/USP7/USP24/OTUD4/SPATA2/HCFC1/OTULIN/GATA3/FO…
GO:0050851	BP	GO:0050851	antigen receptor-mediated signaling pathway	236	-0.365958470840285	-1.65587161064343	3.33942086318103e-05	0.00179159929309662	0.00156824955847473	8909	tags=43%, list=26%, signal=32%	ABL1/PSMC2/HLA-DRB1/FCGR2B/HLA-DRB4/PSMB5/PSME2/PSMA6/PSMA3/ELF1/FBXW11/PSMB6/CD79B/PSMC4/BTNL8/PSMD7/NCK1/PSMD3/STOML2/PSMA2/CD22/BTNL9/DENND1B/MS4A1/PSMB2/HLA-DRA/LPXN/PSMB4/TESPA1/BTNL2/EIF2B2/RAB29/MEF2C/BLK/LAT/LCK/PIK3R2/EIF2B1/PSMD11/CD3E/MAP3K7/CD19/PAX5/PTPN22/HRAS/GCSAM/CBFB/PLCG1/ERMAP/CTLA4/EIF2B3/TRAT1/BCL2/PIK3R1/CD226/PVRIG/MALT1/CACNA1F/HLA-DPA1/EZR/GATA3/PSMD14/BTN3A2/UBE2N/SLC39…
GO:0032200	BP	GO:0032200	telomere organization	141	-0.422108554648075	-1.79530577741399	3.50530303407298e-05	0.0018720855977902	0.00163870203760068	8363	tags=55%, list=24%, signal=42%	HNRNPD/TERF1/XRCC1/SMG1/POLD1/RAD51D/TNKS/ATM/DNA2/PINX1/SMC6/YLPM1/XRCC3/TELO2/ZSCAN4/PARP1/POLD2/ATR/TCP1/RAD50/DHX36/RPA2/DKC1/EXOSC10/WRAP53/RFC5/SMG6/HUS1/BLM/RAD51C/SMARCAL1/XRCC6/PRIM1/USP7/HSP90AB1/POLE3/TERF2/CCT6A/NAF1/WRN/SMC5/DCLRE1B/MAPKAPK5/RFC1/POLA1/DCLRE1A/PCNA/RPA3/POLA2/CCT8/CCT7/GAR1/MYC/CCNE1/APEX1/RFC4/GNL3/PRIM2/NHP2/PIF1/ERCC4/RECQL4/RFC3/PRKCQ/CCT2/NABP2/AURKB/CCNE2/FEN1/…
GO:0060205	CC	GO:0060205	cytoplasmic vesicle lumen	316	0.371975118300771	1.5985950745647	3.68922839063212e-05	0.00196143976101941	0.00171691686363463	5134	tags=25%, list=15%, signal=22%	OLFM4/PLAC8/ACAA1/ELANE/DEFA4/CTSG/ARG1/LTF/DEFA3/AZU1/HP/CAMP/SLPI/AHSG/LRG1/LCN2/MPO/ORM2/ARPC5/ORM1/MMRN1/BPI/PPBP/CRISPLD2/SPARC/GCA/S100P/CLU/HK3/RNASE2/PRTN3/EGF/VWF/PF4/MAPK14/S100A12/PGLYRP1/CDA/PRDX4/THBS1/AOC1/TCN1/PDGFA/F5/PYGL/SERPING1/PROS1/SCG3/MNDA/F8/HEBP2/IGF2/S100A8/IMPDH1/S100A11/SDCBP/CPPED1/PGAM1/S100A9/VEGFC/PRKCD/CANT1/CTSA/SRGN/HPSE/DYNLT1/GALNS/ACTN1/PSMD1/APAF1/FTL/SPACA…
GO:1901989	BP	GO:1901989	positive regulation of cell cycle phase transition	92	-0.479012532425666	-1.87772553651196	3.75829192649446e-05	0.00198919818871812	0.00174121478680874	4719	tags=39%, list=14%, signal=34%	CUL4A/RAD51C/UBE2C/CDC25C/UBE2E2/EZH2/CDK4/RPTOR/PHB2/CCNE1/APEX1/CCND2/KCNA5/RGCC/MTA3/CDC25B/CUL3/RDX/ADAMTS1/ESPL1/ZNF16/FBXO5/EGFR/CDT1/CDC45/FAM83D/DYRK3/CCNB1/ATAD5/CDCA5/CDK1/CDC25A/DTL/NPM1/DLGAP5/MTBP
GO:0000122	BP	GO:0000122	negative regulation of transcription by RNA polymerase II	815	-0.270973442528558	-1.36737468800226	4.0886171189259e-05	0.00215437267208403	0.00188579779239933	6688	tags=26%, list=19%, signal=22%	EED/KLF11/ATN1/GZF1/ARID5A/MED1/MYB/PAXBP1/MGA/MXD4/TP53/TBX5/PARP1/THAP11/RITA1/SMARCA2/PAX5/ZBTB20/CRY2/TRIM28/HCFC2/ZBTB24/PHF6/FOXO1/HDAC2/CBFB/PARP15/PKIA/BACH2/FAM220A/TAF3/ZNF835/STRAP/TCEAL1/CTBP1/ZNF239/SMYD2/HDAC9/MAP2K5/NFATC3/MTA1/WNT10B/MXD3/EID2/TIMELESS/CNOT7/CBX6/ZHX1/FOXK2/ZFPM1/IMPACT/TRPV1/MEN1/DDX20/NFIB/SMARCA4/DNMT3B/ZBTB14/ZBTB4/URI1/EOMES/SREBF2/POU6F1/OVOL2/MBD3L1/HOXC8/G…
GO:0006336	BP	GO:0006336	DNA replication-independent nucleosome assembly	35	-0.655040575751924	-2.16468554836431	4.20760157804312e-05	0.00220721428558413	0.00193205190589442	5098	tags=54%, list=15%, signal=46%	ASF1A/CENPK/CENPI/POLE3/CENPO/IPO4/RBBP7/CENPQ/CENPW/MIS18A/CENPU/RUVBL1/CENPA/CENPH/CENPM/HJURP/NPM1/CENPL/OIP5
GO:0031248	CC	GO:0031248	protein acetyltransferase complex	93	-0.470021393443588	-1.85177564234661	4.25901742537102e-05	0.00221450143927992	0.00193843060653914	9224	tags=53%, list=27%, signal=39%	TAF9/KAT7/DMAP1/EPC2/TAF5L/KAT2A/NAA38/KANSL3/BRPF3/MORF4L2/SUPT7L/BRD1/TADA1/TAF6/MBIP/ING5/NAA20/MAP3K7/JADE2/TRRAP/ACTL6A/YEATS4/NAA25/NAA30/OGT/WDR5/RUVBL2/TAF2/MEAF6/POLE3/NAA15/NAA16/KAT6B/HCFC1/ZZZ3/NAA35/TAF5/MRGBP/PHF10/TAF9B/CREBBP/DPF2/EP400/JADE1/MSL3/RUVBL1/MCRS1/DPF3/TAF10
GO:1902493	CC	GO:1902493	acetyltransferase complex	93	-0.470021393443588	-1.85177564234661	4.25901742537102e-05	0.00221450143927992	0.00193843060653914	9224	tags=53%, list=27%, signal=39%	TAF9/KAT7/DMAP1/EPC2/TAF5L/KAT2A/NAA38/KANSL3/BRPF3/MORF4L2/SUPT7L/BRD1/TADA1/TAF6/MBIP/ING5/NAA20/MAP3K7/JADE2/TRRAP/ACTL6A/YEATS4/NAA25/NAA30/OGT/WDR5/RUVBL2/TAF2/MEAF6/POLE3/NAA15/NAA16/KAT6B/HCFC1/ZZZ3/NAA35/TAF5/MRGBP/PHF10/TAF9B/CREBBP/DPF2/EP400/JADE1/MSL3/RUVBL1/MCRS1/DPF3/TAF10
GO:0006400	BP	GO:0006400	tRNA modification	80	-0.510795397829825	-1.95776306347664	4.30582923980694e-05	0.00222902204023865	0.00195114099670845	8325	tags=62%, list=24%, signal=48%	MTO1/PUS3/METTL6/TRMT11/DUS4L/METTL2B/ELP3/THG1L/TPRKB/TRMT6/ELP5/THADA/TRMU/TRMT12/METTL8/ADAT3/THUMPD3/THUMPD1/TRMT10B/TRMT10C/ELP6/CDKAL1/NSUN2/AARS2/NSUN6/CDK5RAP1/ELP4/HSD17B10/BCDIN3D/TRMT61A/ANKRD16/THUMPD2/PUS7/GTPBP3/FTSJ1/TRMT10A/KTI12/TYW3/LCMT2/METTL1/ALKBH8/OSGEPL1/TRMT61B/TRMT112/SEPHS1/TARBP1/ADAT2/WDR4/TRUB1/TRIT1
GO:0016567	BP	GO:0016567	protein ubiquitination	762	-0.275629385646764	-1.38665373589519	4.3924327687286e-05	0.00226392506416173	0.00198169283498374	10474	tags=43%, list=30%, signal=31%	KLHL24/PSMC3/FBXW7/WDSUB1/U2AF2/AXIN1/AMFR/NSMCE1/UBE2Z/RNF215/PCGF1/CDC27/NEURL4/RNF185/LIMK1/RNF165/CUL1/FEM1B/SMURF1/TRIM13/CDC26/ASB13/CTNNB1/MED7/IFI27/PEX10/PSMA5/HSPA5/TRIM24/UBE2S/ANAPC4/NFX1/RNF6/UBE3C/UBE2O/PSMC5/KLHL9/FBXW5/KDM2B/KLHL15/ASB8/KEAP1/DDB2/UBR7/PSMD8/ATG5/UBE2NL/RPS2/PSMB7/BIRC6/SKP2/UBA6/SUZ12/SH3RF2/LRRC29/DCUN1D2/PSMD5/TGFBR1/TRIM37/PRICKLE1/ABL1/RNF41/PSMC2/FANCL/ANAPC…
GO:0010948	BP	GO:0010948	negative regulation of cell cycle process	322	-0.331878217291229	-1.55357555363864	4.50387329511102e-05	0.00230458936278897	0.00201728771862405	8607	tags=41%, list=25%, signal=31%	PSMB5/PSME2/SOX4/ANAPC15/PSMA6/LIF/RING1/PSMA3/NDC80/TERF1/PSMB6/PSMC4/PSMD7/TNKS/NUBP1/KAT2A/RBBP8/BRCC3/ATM/PSMD3/PSMA2/PINX1/YAF2/RNF2/PSMB2/ZNF207/ZFP36L2/ZFYVE19/PSMB4/SMC1A/PHC1/USP47/XRCC3/RBX1/PRMT2/EED/CDK5RAP2/ZNF830/MGA/PSMD11/TP53/TRIAP1/GEN1/TMEM67/CDKN2C/CDC7/RPA2/SMC3/BCL2/FBXO43/RPS27L/CDK2AP2/CNOT7/KLHL22/AURKA/HUS1/BLM/MEN1/CNOT6L/MSH6/PRMT1/SETMAR/CDK6/E2F8/RPL23/HSP90AB1/TERF2…
GO:0005766	CC	GO:0005766	primary lysosome	146	0.455661898926008	1.81031077677253	4.52990538140337e-05	0.00230458936278897	0.00201728771862405	6760	tags=34%, list=19%, signal=28%	PLAC8/CEACAM6/ELANE/DEFA4/CTSG/CEACAM8/ARG1/NDUFC2/DEFA3/AZU1/MPO/ORM2/VNN1/BPI/ABCA13/STX3/PSAP/GCA/C3AR1/RNASE2/PRTN3/RAB3D/FPR1/NFAM1/MNDA/HEBP2/IMPDH1/SDCBP/CPPED1/PRKCD/BRI3/CTSA/CKAP4/GALNS/PSMD1/FTL/CMTM6/RETN/STXBP2/UNC13D/ANXA11/ACPP/GLA/GM2A/TOM1/SNAP23/BST2/RAB44/STX7/MAPK1
GO:0042582	CC	GO:0042582	azurophil granule	146	0.455661898926008	1.81031077677253	4.52990538140337e-05	0.00230458936278897	0.00201728771862405	6760	tags=34%, list=19%, signal=28%	PLAC8/CEACAM6/ELANE/DEFA4/CTSG/CEACAM8/ARG1/NDUFC2/DEFA3/AZU1/MPO/ORM2/VNN1/BPI/ABCA13/STX3/PSAP/GCA/C3AR1/RNASE2/PRTN3/RAB3D/FPR1/NFAM1/MNDA/HEBP2/IMPDH1/SDCBP/CPPED1/PRKCD/BRI3/CTSA/CKAP4/GALNS/PSMD1/FTL/CMTM6/RETN/STXBP2/UNC13D/ANXA11/ACPP/GLA/GM2A/TOM1/SNAP23/BST2/RAB44/STX7/MAPK1
GO:0031983	CC	GO:0031983	vesicle lumen	318	0.368783540555996	1.58510457809684	5.11348409278521e-05	0.00259031986039244	0.00226739762234863	5134	tags=25%, list=15%, signal=22%	OLFM4/PLAC8/ACAA1/ELANE/DEFA4/CTSG/ARG1/LTF/DEFA3/AZU1/HP/CAMP/SLPI/AHSG/LRG1/LCN2/MPO/ORM2/ARPC5/ORM1/MMRN1/BPI/PPBP/CRISPLD2/SPARC/GCA/S100P/CLU/HK3/RNASE2/PRTN3/EGF/VWF/PF4/MAPK14/S100A12/PGLYRP1/CDA/PRDX4/THBS1/AOC1/TCN1/PDGFA/F5/PYGL/SERPING1/PROS1/SCG3/MNDA/F8/HEBP2/IGF2/S100A8/IMPDH1/S100A11/SDCBP/CPPED1/PGAM1/S100A9/VEGFC/PRKCD/CANT1/CTSA/SRGN/HPSE/DYNLT1/GALNS/ACTN1/PSMD1/APAF1/FTL/SPACA…
GO:0031640	BP	GO:0031640	killing of cells of other organism	57	0.576685024253528	1.98539049458675	5.20898340956591e-05	0.00262742013603019	0.00229987279194284	2557	tags=28%, list=7%, signal=26%	ELANE/DEFA4/CTSG/ARG1/LTF/DEFA3/AZU1/CAMP/REG3G/F2RL1/PF4/S100A12/PGLYRP1/CHGA/CLEC7A/DEFB128
GO:1902622	BP	GO:1902622	regulation of neutrophil migration	34	0.649293310470063	2.01125386498435	5.49381647871639e-05	0.00275929854886339	0.00241531058179626	2947	tags=41%, list=8%, signal=38%	CD99L2/IL1R1/DYSF/ADAM8/MDK/C5AR2/DAPK2/C5AR1/CXCR2/C3AR1/CAMK1D/BST1/MOSPD2/MPP1
GO:0000940	CC	GO:0000940	condensed chromosome outer kinetochore	14	-0.823650918860282	-2.18896219270863	5.52352531049955e-05	0.00276246479829772	0.0024180821107294	3143	tags=71%, list=9%, signal=65%	BOD1/SKA2/PLK1/SPDL1/CENPF/CCNB1/SKA1/BUB1B/SKA3/BUB1
GO:0050900	BP	GO:0050900	leukocyte migration	417	0.349025627424444	1.54266308542432	5.61050953720932e-05	0.00279412844167433	0.00244579840584986	6047	tags=29%, list=17%, signal=24%	CD99L2/CEACAM6/ELANE/CEACAM8/MAPK3/AZU1/IL1R1/SIRPG/ITGB3/TEK/DYSF/CYP19A1/MADCAM1/IL1RN/FFAR2/PTAFR/PPBP/ANGPT1/ITGA2B/ADAM8/APOD/CEACAM3/CCL8/SELP/FPR2/MDK/CXCR1/ANGPT4/SDC3/C5AR2/DAPK2/C5AR1/CXCR2/SLC7A10/C3AR1/IL36B/EPCAM/TREM1/F2RL1/GPR15/HCK/IL1B/PRTN3/GP6/SLC16A3/PF4/MAPK14/S100A12/CHGA/NLRP12/CAMK1D/THBS1/CSF3R/ADORA1/P2RY12/BST1/MMP1/CXCL16/AIF1/AKIRIN1/PROS1/GYPB/ITGA9/CCR1/PF4V1/LYN/MO…
GO:0090079	MF	GO:0090079	translation regulator activity, nucleic acid binding	100	-0.464969465472879	-1.87880510237909	5.65065784687522e-05	0.00280229893137261	0.00245295032141001	10058	tags=61%, list=29%, signal=43%	GFM2/EIF2B5/CPEB1/MTRF1/EIF2S2/EIF4H/MCTS1/EIF2B4/MTIF2/EIF3K/DHX29/MIF4GD/EIF4E/EIF1AD/EIF3J/TUFM/EIF3G/GFM1/EEF1D/LARP1/EIF2B2/EIF3L/EIF2B1/EIF3F/DHFR/EIF4A1/EIF3A/ABCF1/EIF2B3/EIF2D/EIF3I/RPS27L/EIF3H/EIF2A/EEF2/EIF3C/EIF4A2/EIF3M/EIF3B/GTPBP2/EEFSEC/EEF2K/PAIP1/EIF2S1/PURA/TSFM/GSPT2/C12orf65/EEF1G/EIF3E/EEF1B2/EIF5A2/ZNF540/EIF5B/SHMT1/C1QBP/EEF1A2/RARA/PAIP2B/TYMS/EEF1A1
GO:0005876	CC	GO:0005876	spindle microtubule	59	-0.552551056445987	-2.03061797750314	5.78375709975045e-05	0.00285630481373868	0.00250022356018721	5024	tags=46%, list=14%, signal=39%	CDC16/CALM1/KLHL22/AURKA/KIFAP3/KNTC1/PRC1/ZW10/TUBG1/FAM161A/BOD1/CENPE/MAP9/KIF18B/SKA2/NUSAP1/PLK1/KIF18A/CUL3/AURKB/NEIL2/KIF4A/CDK1/SKA1/BIRC5/KIF11/SKA3
GO:0051603	BP	GO:0051603	proteolysis involved in cellular protein catabolic process	677	-0.276116732081737	-1.37771200071775	5.88745516518631e-05	0.00288999322110154	0.00252971220208168	9877	tags=40%, list=28%, signal=30%	IFI27/ZFAND2B/UBAC2/DVL1/PSMA5/HSPA5/PPP2R5C/ARMC8/UBE2S/ANAPC4/RNF6/UBE3C/SHH/PSMC5/OSBPL7/USP21/FAF2/FBXW5/KLHL15/KEAP1/PDCD6IP/PSMD8/ECSCR/UCHL5/BCAP31/TAF9/PSMB7/BIRC6/SENP1/SKP2/LONP2/NGLY1/UBA6/SH3RF2/LRRC29/PSMD5/PRICKLE1/DDI1/RNF41/PSMC2/ANAPC16/HUWE1/NUPR1/SOCS4/RNF5/PSMB5/ANAPC7/PSME2/ANAPC15/PSMA6/FBXW4/FBXL16/NEDD8/SOCS5/CUL2/UBXN1/PSMA3/UBAP1L/CSNK2A1/VCP/HERPUD1/LATS1/USP20/FBXW11/U…
GO:0051883	BP	GO:0051883	killing of cells in other organism involved in symbiotic interaction	15	0.80029077701023	2.04963571994741	5.90094354219665e-05	0.00288999322110154	0.00252971220208168	1567	tags=47%, list=5%, signal=45%	ELANE/CTSG/ARG1/AZU1/CAMP/F2RL1/PF4
GO:0051536	MF	GO:0051536	iron-sulfur cluster binding	59	-0.551349946047536	-2.02620391234191	6.0334114617991e-05	0.00293054960837921	0.00256521262714136	11690	tags=75%, list=34%, signal=50%	REV3L/PPAT/NDUFS7/CISD2/IREB2/EXO5/ISCU/RFESD/RTEL1/NFS1/ETFDH/NDUFS1/CISD1/ISCA2/AIFM3/POLD1/LIAS/NFU1/NUBP1/DNA2/ACO1/RSAD1/NTHL1/ELP3/MUTYH/UQCRFS1/ACO2/BRIP1/ERCC2/FDX1/GLRX3/CDKAL1/MOCS1/CIAPIN1/TYW1/CDK5RAP1/NDUFS8/NDUFV1/POLA1/FXN/PRIM2/NUBPL/RPS3/RSAD2
GO:0051540	MF	GO:0051540	metal cluster binding	59	-0.551349946047536	-2.02620391234191	6.0334114617991e-05	0.00293054960837921	0.00256521262714136	11690	tags=75%, list=34%, signal=50%	REV3L/PPAT/NDUFS7/CISD2/IREB2/EXO5/ISCU/RFESD/RTEL1/NFS1/ETFDH/NDUFS1/CISD1/ISCA2/AIFM3/POLD1/LIAS/NFU1/NUBP1/DNA2/ACO1/RSAD1/NTHL1/ELP3/MUTYH/UQCRFS1/ACO2/BRIP1/ERCC2/FDX1/GLRX3/CDKAL1/MOCS1/CIAPIN1/TYW1/CDK5RAP1/NDUFS8/NDUFV1/POLA1/FXN/PRIM2/NUBPL/RPS3/RSAD2
GO:0008380	BP	GO:0008380	RNA splicing	422	-0.310314996416371	-1.48701656741764	6.14188391043881e-05	0.00297101048339792	0.0026006294469783	10841	tags=50%, list=31%, signal=35%	FUS/ZCCHC8/USP39/AFF2/SNRPA/CWF19L1/GTF2F2/PRPF4B/TRPT1/U2AF2/ZC3H13/SCAF1/RBM11/WDR83/THOC1/PTBP2/SNRPD1/LSM4/PABPN1/SRSF10/SNRNP48/SCAF8/CSTF1/RTCB/FAM172A/SF3A2/RBM28/ARL6IP4/PPIE/ZNF326/HNRNPL/SNRNP27/CPSF1/SREK1/DNAJC8/PRPF6/NCBP1/RBM4B/RBM17/POLR2C/MAGOH/LSM6/PUF60/HNRNPF/SAP18/CACTIN/FRG1/AHNAK/SNW1/HNRNPD/RBMX2/SNRPB/CDK13/CPSF4/FASTK/POLR2I/TSEN54/RNU12/SNIP1/FIP1L1/PRPF4/DBR1/RNPS1/CELF…
GO:0000154	BP	GO:0000154	rRNA modification	29	-0.661141514415331	-2.07546110984302	6.3091748382334e-05	0.00303646837884662	0.00265792703357127	7371	tags=72%, list=21%, signal=57%	EMG1/FBLL1/MRM1/NOP2/THUMPD1/FTSJ3/DKC1/MTERF4/DIMT1/NAF1/TFB1M/METTL15/METTL16/RPUSD2/GAR1/TRMT61B/TRMT112/FBL/NHP2/TFB2M/ZCCHC4
GO:0051169	BP	GO:0051169	nuclear transport	336	-0.324757338879193	-1.52894307645441	6.3286556061702e-05	0.00303646837884662	0.00265792703357127	8346	tags=42%, list=24%, signal=32%	SNRPB/TNPO2/SMG1/CPSF4/RANBP17/IPO7/FIP1L1/EIF4E/RNPS1/NEUROD1/POM121/ZPR1/SUFU/MBTPS1/PTPN11/EIF4A3/RAN/PKD1/NUP43/NMD3/CTDSPL2/RANGAP1/NUTF2/SNUPN/EIF4ENIF1/POLR2D/SRSF1/WDR33/PTPN14/CPSF6/PPP1CC/NUP37/NUP188/LSG1/RANBP2/MED1/PIK3R2/THOC2/CSE1L/THOC3/PSIP1/CPSF3/TP53/RITA1/PARK7/SNRPD3/DHX9/TRIM28/SNRPG/RPAIN/BANF1/HMGA1/ZNF593/PKIA/BACH2/SDAD1/SYMPK/HSPA9/NUP133/UPF3A/NUP155/SRRM1/RPS15/AAAS/M…
GO:0000428	CC	GO:0000428	DNA-directed RNA polymerase complex	101	-0.464282175162934	-1.86974718755187	6.37475395308827e-05	0.00304620327563971	0.00266644832940811	11111	tags=68%, list=32%, signal=47%	CDK7/ERCC1/TAF4/RTF1/RPRD1B/ZNF768/GTF2F2/CTR9/CD3EAP/TBP/TAF6L/GTF2E1/TAF9/TAF8/POLR2C/GTF2E2/ZNRD1/POLR3K/TAF5L/POLR2I/KAT2A/MMS19/GTF2H1/POLR2L/POLR2D/TAF6/PEX2/TAF11/POLR2K/POLR2B/TP53/POLR3B/ERCC2/TRRAP/POLR3H/POLR2H/TAF3/TWISTNB/POLRMT/TAF2/WDR61/ERCC3/RPRD2/PRIM1/POLR3D/POLR3A/POLR2G/POLR3F/POLR3E/GTF2H5/GTF2H3/TAF5/POLA1/LEO1/POLR1B/RPAP2/TAF9B/POLA2/PRIM2/ERCC4/MCM3/POLR1E/POLR3G/MNAT1/G…
GO:0043632	BP	GO:0043632	modification-dependent macromolecule catabolic process	601	-0.287008134136866	-1.4081977513231	6.52615025599858e-05	0.00310597384965932	0.00271876760452572	9877	tags=42%, list=28%, signal=31%	IFI27/ZFAND2B/DVL1/PSMA5/HSPA5/PPP2R5C/ARMC8/UBE2S/ANAPC4/RNF6/UBE3C/SHH/PSMC5/USP21/FAF2/FBXW5/KLHL15/KEAP1/PSMD8/UCHL5/BCAP31/TAF9/PSMB7/BIRC6/SENP1/SKP2/UBA6/SH3RF2/LRRC29/PSMD5/PRICKLE1/PSMC2/ANAPC16/HUWE1/EXOSC3/SOCS4/RNF5/PSMB5/ANAPC7/PSME2/ANAPC15/PSMA6/FBXW4/FBXL16/NEDD8/SOCS5/CUL2/UBXN1/PSMA3/PNPT1/UBAP1L/CSNK2A1/EXOSC9/VCP/HERPUD1/LATS1/USP20/FBXW11/USP10/PSMB6/UBR3/PSMC4/FBXL18/PSMD7/D…
GO:0034719	CC	GO:0034719	SMN-Sm protein complex	17	-0.763636524369966	-2.13157540617899	6.59411486761465e-05	0.00310989548689994	0.00272220035084059	6181	tags=82%, list=18%, signal=68%	SNRPD3/SNRPG/STRAP/DDX20/GEMIN6/GEMIN4/SMN1/SNRPE/GEMIN2/GEMIN5/SNRPF/SNRPD2/GEMIN8/SMN2
GO:0000315	CC	GO:0000315	organellar large ribosomal subunit	56	-0.55767973814823	-2.04265053112276	6.61343528943391e-05	0.00310989548689994	0.00272220035084059	10098	tags=86%, list=29%, signal=61%	MRPL27/NSUN4/MRPS18A/MRPL43/MRPL17/MPV17L2/MRPL33/MRPL20/MRPL12/MRPL23/MRPL42/MRPL36/MRPL15/MRPL55/MRPL46/MRPL38/MRPL54/MRPL47/MRPL35/MRPL13/MRPL16/NDUFAB1/MRPS30/MRPL24/MRPL22/MRPL19/MRPL52/MRPL10/MRPL18/MRPL21/MRPL50/MRPL14/MRPL32/MRPL11/MRPL40/MTERF4/MRPL34/MRPL30/MRPL49/MRPL4/MRPL2/MRPL37/C12orf65/MRPL51/MRPL3/MRPL48/MRPL45/MRPL39
GO:0005762	CC	GO:0005762	mitochondrial large ribosomal subunit	56	-0.55767973814823	-2.04265053112276	6.61343528943391e-05	0.00310989548689994	0.00272220035084059	10098	tags=86%, list=29%, signal=61%	MRPL27/NSUN4/MRPS18A/MRPL43/MRPL17/MPV17L2/MRPL33/MRPL20/MRPL12/MRPL23/MRPL42/MRPL36/MRPL15/MRPL55/MRPL46/MRPL38/MRPL54/MRPL47/MRPL35/MRPL13/MRPL16/NDUFAB1/MRPS30/MRPL24/MRPL22/MRPL19/MRPL52/MRPL10/MRPL18/MRPL21/MRPL50/MRPL14/MRPL32/MRPL11/MRPL40/MTERF4/MRPL34/MRPL30/MRPL49/MRPL4/MRPL2/MRPL37/C12orf65/MRPL51/MRPL3/MRPL48/MRPL45/MRPL39
GO:1901361	BP	GO:1901361	organic cyclic compound catabolic process	598	-0.286359247008791	-1.40762988964165	6.87508395696548e-05	0.00322010380730411	0.00281866955044345	8374	tags=40%, list=24%, signal=31%	PSMA3/PNPT1/HNRNPD/EXOSC9/VCP/RPL19/SMG1/PSMB6/EDC3/PSMC4/HDDC3/PSMD7/RPS29/RNPS1/RPL22/ATM/PSMD3/DNA2/DAO/PSMA2/FASTKD3/ZPR1/HSPA8/PSMB2/EIF4A3/ZFP36L2/NTHL1/MLH1/RPS27/POLR2D/PSMB4/CYP7A1/POP1/LIN28A/RPL11/EXOSC7/PNP/CIRBP/DFFA/LARP1/ZC3H14/ANGEL2/RPS10/SUPV3L1/RPL7/RPL14/PPP1R8/TBRG4/RPL12/ZC3H12D/ACOT7/PAN2/APOBEC3H/SCARB1/OGG1/SNX17/CARNS1/EXOSC1/SYNCRIP/RPL8/LIN28B/PSMD11/AKR7A3/PNRC2/ALDH8…
GO:0035579	CC	GO:0035579	specific granule membrane	90	0.502878869477258	1.85407263061022	6.96842753487048e-05	0.00325092293257219	0.0028456466093095	8035	tags=48%, list=23%, signal=37%	CEACAM8/CLEC5A/MCEMP1/CLEC4D/LILRA3/FCAR/P2RX1/ADAM8/CEACAM3/FPR2/GPR84/MMP25/SLC2A3/C3AR1/PLAUR/BST1/CD59/MOSPD2/CD93/CKAP4/TNFRSF1B/PLAU/CMTM6/ALDH3B1/LAIR1/SLC15A4/PTPRJ/ITGAM/PGRMC1/TOM1/SNAP23/RAB44/LAMTOR3/TARM1/CD36/ATP11A/OLR1/DNAJC5/UBR4/PLD1/CHRNB4/CEACAM1/AGPAT2
GO:0051873	BP	GO:0051873	killing by host of symbiont cells	12	0.829945513621254	1.98934263792313	7.10582633304302e-05	0.00330197118932704	0.00289033093488675	1567	tags=58%, list=5%, signal=56%	ELANE/CTSG/ARG1/AZU1/CAMP/F2RL1/PF4
GO:0055029	CC	GO:0055029	nuclear DNA-directed RNA polymerase complex	100	-0.461987044698216	-1.86675401561971	7.20943797100452e-05	0.00333698024987319	0.00292097559072897	11111	tags=68%, list=32%, signal=46%	CDK7/ERCC1/TAF4/RTF1/RPRD1B/ZNF768/GTF2F2/CTR9/CD3EAP/TBP/TAF6L/GTF2E1/TAF9/TAF8/POLR2C/GTF2E2/ZNRD1/POLR3K/TAF5L/POLR2I/KAT2A/MMS19/GTF2H1/POLR2L/POLR2D/TAF6/PEX2/TAF11/POLR2K/POLR2B/TP53/POLR3B/ERCC2/TRRAP/POLR3H/POLR2H/TAF3/TWISTNB/TAF2/WDR61/ERCC3/RPRD2/PRIM1/POLR3D/POLR3A/POLR2G/POLR3F/POLR3E/GTF2H5/GTF2H3/TAF5/POLA1/LEO1/POLR1B/RPAP2/TAF9B/POLA2/PRIM2/ERCC4/MCM3/POLR1E/POLR3G/MNAT1/GTF2H4/T…
GO:0044257	BP	GO:0044257	cellular protein catabolic process	729	-0.270110557533884	-1.35065984186217	7.46485611710946e-05	0.00344170690430636	0.00301264649627588	9877	tags=40%, list=28%, signal=29%	IFI27/ZFAND2B/UBAC2/DVL1/PSMA5/HSPA5/PPP2R5C/ARMC8/UBE2S/ANAPC4/RNF6/UBE3C/SHH/PSMC5/OSBPL7/USP21/FAF2/FBXW5/KLHL15/KEAP1/PDCD6IP/PSMD8/ECSCR/UCHL5/BCAP31/TAF9/PSMB7/BIRC6/SENP1/SKP2/LONP2/NGLY1/UBA6/SH3RF2/LRRC29/PSMD5/PRICKLE1/DDI1/RNF41/PSMC2/ANAPC16/HUWE1/F13B/NUPR1/SOCS4/RNF5/PSMB5/ANAPC7/PSME2/ANAPC15/PSMA6/FBXW4/FBXL16/NEDD8/SOCS5/CUL2/UBXN1/PSMA3/UBAP1L/CSNK2A1/VCP/ATRAID/HERPUD1/LATS1/US…
GO:0000027	BP	GO:0000027	ribosomal large subunit assembly	27	-0.668597943485443	-2.06360887973905	7.73327563683152e-05	0.00355158958527325	0.00310883065228349	7830	tags=85%, list=23%, signal=66%	DHX30/RPL11/BOP1/RPL12/NOP2/RPL38/MRTO4/MRPL11/FASTKD2/RSL24D1/DDX28/RRS1/NLE1/RPF2/RPL23A/BRIX1/MDN1/RPL6/RPL3/RPL10L/RPL24/RPLP0/RPL5
GO:0045839	BP	GO:0045839	negative regulation of mitotic nuclear division	52	-0.564655389851998	-2.04741112701326	8.11220040274376e-05	0.00371117447106917	0.00324852088751244	2350	tags=42%, list=7%, signal=40%	ZW10/CDC20/PLK1/USP44/RGCC/TTK/MAD1L1/SPDL1/PTTG1/PCID2/AURKB/PTTG3P/MAD2L1/FBXO5/CDT1/CENPF/CCNB1/CHEK1/BUB1B/BUB1/MTBP/TRIP13
GO:0061982	BP	GO:0061982	meiosis I cell cycle process	109	-0.451004949794298	-1.8351131649622	9.04009001099057e-05	0.00411969816215142	0.00360611597065119	6486	tags=37%, list=19%, signal=30%	UBR2/BRIP1/CCNB1IP1/CENPC/RAD50/EME2/AURKA/RAD51C/MSH6/CCNA1/CKS2/TOP2B/CDC25C/HELQ/MND1/SUN1/PSMC3IP/CCNE1/MSH5/NDC1/FANCM/TOP2A/RNF212B/ERCC4/P3H4/PLK1/MEI1/CDC25B/PTTG1/PTTG3P/ESPL1/CCNE2/FBXO5/RAD54L/EME1/RAD51/RAD54B/CDC25A/C11orf80/TRIP13
GO:0000784	CC	GO:0000784	nuclear chromosome, telomeric region	95	-0.458263889648968	-1.82087746904002	9.52343709136256e-05	0.00432327415343663	0.00378431315998881	8342	tags=55%, list=24%, signal=42%	TERF1/XRCC1/POLD1/RAD51D/TNKS/ATM/DNA2/PINX1/LRIF1/PPP1CC/XRCC3/TELO2/THOC2/THOC3/ZSCAN4/POLR2B/DDB1/PARP1/ATR/RAD50/MCM5/RPA2/ORC3/MEN1/WRNIP1/XRCC6/MCM2/TERF2/DCLRE1B/PURA/DCLRE1A/ALYREF/PCNA/GAR1/APEX1/LIG4/NHP2/PIF1/KDM1A/ERCC4/MCM3/ORC5/NABP2/MCM6/MCM4/FEN1/RAD51/MSH2/POT1/CDK1/NLRP2/SMCHD1
GO:0000083	BP	GO:0000083	regulation of transcription involved in G1/S transition of mitotic cell cycle	28	-0.665475389420532	-2.06876715457917	9.95565841079489e-05	0.00449905886596551	0.00393818367047195	6669	tags=61%, list=19%, signal=49%	KLF11/DHFR/ESRRB/NPAT/CCNA1/GFI1/POLA1/PCNA/E2F1/CCNE1/RRM2/FBXO5/CDT1/CDC45/ID2/E2F7/TYMS
GO:0019637	BP	GO:0019637	organophosphate metabolic process	955	-0.255074055520619	-1.304142191299	9.98689674559826e-05	0.00449905886596551	0.00393818367047195	7926	tags=33%, list=23%, signal=26%	PLCD4/POM121/PRPS2/PLA2G1B/ATM/UPRT/DLG1/STOML2/P2RX7/AASS/RAB4A/DHDDS/OSBPL5/ETNK1/FADS1/APP/RAN/INPP5E/NUP43/NTHL1/MTMR12/AGAP2/CAPN2/ACSL5/VAV2/PRPSAP1/PMVK/LDHC/KIT/PNP/AK6/PIGA/PLCB1/GPAM/CBR4/SULT6B1/NUP37/PIK3C2A/PIP4K2B/SHPK/WDR81/MBIP/GFPT1/NUP188/PITPNM3/ACOT7/GPD1/RANBP2/SCARB1/OGG1/NMRK1/FGF2/NME3/PIK3R2/PDP1/CRLS1/NME7/ETNK2/PARP1/RBKS/CD19/STARD7/TECR/SOCS2/RPE/PARK7/PANK3/ZBTB20/HT…
GO:0006338	BP	GO:0006338	chromatin remodeling	180	-0.383737815284926	-1.68571985134198	0.000101107079502288	0.00453751657553423	0.00397184704948951	7187	tags=37%, list=21%, signal=29%	CENPN/SIRT1/ARID1B/ANP32E/HDAC1/SMARCC2/SMARCA1/MYB/SMARCD1/PBRM1/SMARCA2/CENPC/TRIM28/CHD3/HMGA1/ACTL6A/HDAC2/RUVBL2/KDM4C/CENPK/SMARCA4/ACTR6/CHD1L/MBD3L1/CENPI/BAHD1/POLE3/RNF8/MTA2/NAA40/GATA3/HELLS/MORC2/CENPO/BPTF/SMARCAD1/DNMT1/BAZ1B/MYC/SMARCB1/SCMH1/TET1/CENPV/RBBP7/CENPQ/CENPW/NPM3/INO80/MIS18A/SATB1/SUV39H2/CENPU/RUVBL1/CENPA/ZNF304/HMGB3/CENPH/ZBTB1/CENPM/HJURP/NPM1/SMCHD1/CENPL/OIP5/…
GO:2001251	BP	GO:2001251	negative regulation of chromosome organization	124	-0.423020441377746	-1.77000826761899	0.000101955362382345	0.00454380954398093	0.00397735550499407	9507	tags=55%, list=27%, signal=40%	KDM3A/MTF2/LCMT1/SIN3A/ATG5/ZNF451/PSMG2/ATAD2B/ANAPC15/NDC80/TERF1/XRCC1/NOC2L/PIH1D1/TNKS/ATM/PINX1/ZNF207/SIRT1/XRCC3/CDK5RAP2/TRIP12/PARP1/PAX5/GEN1/HMGA1/RAD50/CTBP1/EXOSC10/ASF1A/SMG6/KLHL22/KDM4C/DNMT3B/MCM2/SETMAR/TERF2/ZW10/CDC20/DNMT1/SMARCB1/PRMT6/TET1/PIF1/TOP2A/KDM1A/ERCC4/PLK1/USP44/ATAD2/TTK/MAD1L1/SPDL1/PTTG1/PCID2/AURKB/PTTG3P/ESPL1/MAD2L1/FBXO5/MNAT1/CDT1/CENPF/POT1/CCNB1/BUB1B/…
GO:0000375	BP	GO:0000375	RNA splicing, via transesterification reactions	338	-0.32381917340233	-1.52369952295571	0.00010201724384944	0.00454380954398093	0.00397735550499407	10841	tags=52%, list=31%, signal=36%	FUS/ZCCHC8/USP39/SNRPA/CWF19L1/GTF2F2/PRPF4B/U2AF2/RBM11/WDR83/PTBP2/SNRPD1/LSM4/PABPN1/SRSF10/SNRNP48/CSTF1/FAM172A/SF3A2/PPIE/HNRNPL/SNRNP27/CPSF1/SREK1/DNAJC8/PRPF6/NCBP1/RBM4B/RBM17/POLR2C/MAGOH/LSM6/PUF60/HNRNPF/SAP18/CACTIN/FRG1/SNW1/HNRNPD/RBMX2/SNRPB/CDK13/CPSF4/POLR2I/RNU12/SNIP1/FIP1L1/PRPF4/DBR1/RNPS1/CELF3/CHERP/PRCC/RBM15/HSPA8/PRPF38A/EIF4A3/SNUPN/POLR2L/DHX15/RBM41/POLR2D/SRSF1/WDR…
GO:0051539	MF	GO:0051539	4 iron, 4 sulfur cluster binding	39	-0.602673199209415	-2.03053748347558	0.00010806463886183	0.00478093355713668	0.00418491845189194	11690	tags=85%, list=34%, signal=56%	REV3L/PPAT/NDUFS7/IREB2/EXO5/ISCU/RTEL1/ETFDH/NDUFS1/ISCA2/POLD1/LIAS/NFU1/NUBP1/DNA2/ACO1/RSAD1/NTHL1/MUTYH/ACO2/BRIP1/ERCC2/CDKAL1/MOCS1/CIAPIN1/TYW1/CDK5RAP1/NDUFS8/NDUFV1/POLA1/PRIM2/NUBPL/RSAD2
GO:0010984	BP	GO:0010984	regulation of lipoprotein particle clearance	18	-0.733523179979496	-2.09075474230801	0.000108151254745022	0.00478093355713668	0.00418491845189194	2376	tags=28%, list=7%, signal=26%	LDLRAP1/KHSRP/LIPG/GPLD1/ANXA2
GO:0015631	MF	GO:0015631	tubulin binding	318	-0.327688739030053	-1.53161558673596	0.000109897198726054	0.00483998744986425	0.00423661039079428	7019	tags=34%, list=20%, signal=28%	EML4/KIF23/EML6/GJA1/CLASP2/SYBU/OGG1/CDK5RAP2/KIF3A/BCCIP/MAPRE2/GLI1/RITA1/TUBGCP5/HSPH1/DAG1/PHF6/IFT74/MAP7D3/TBCA/JAKMIP1/SMC3/SPEF1/CEP70/KIF9/CENPJ/APC2/MAPT/FNTA/KIF19/PDCD5/PRC1/TIAM1/DNAL1/CEP57/KRIT1/OFD1/EZR/TPPP3/PEX14/EML5/FTCD/FAM161A/TTLL6/NCALD/KIF16B/LRPPRC/MAST2/CENPE/STARD9/TRAF3IP1/CCDC88C/MAP9/KIF18B/PRNP/EMD/BEX4/SKA2/STRBP/NME1/NUSAP1/JAKMIP3/RACGAP1/TPGS1/CKAP5/CCDC66/KIF…
GO:0045087	BP	GO:0045087	innate immune response	794	0.302200619060094	1.39411576767612	0.000113342172536662	0.00497315116152499	0.00435317324769062	6543	tags=28%, list=19%, signal=23%	LSM14A/APOBEC3A/DEFA4/ARG1/KLRG1/LTF/DEFA3/EIF2AK2/FCGR1A/CAMP/SLPI/IFIT2/GBP6/LCN2/ALPK1/CLEC4E/CLEC5A/MUC5B/PML/C4BPA/APCS/FCGR1B/CLEC4D/VSIG4/NCR3/APOBEC3B/TRIM6/G3BP1/AIM2/NCF1/VNN1/FFAR2/TREML1/PSMD9/SOCS3/TLR5/BPI/PTAFR/PLSCR1/IRAK3/IL27/ADAM8/RAB20/CCL8/NLRP6/COL20A1/FPR2/LILRA5/SMPDL3B/LILRA2/NOD2/RAET1E/PSMA1/CLU/TLR6/MEFV/TREML2/LY96/CR1/IL36B/PADI4/DEFB119/TREM1/F2RL1/CITED1/HCK/S100A1…
GO:1990266	BP	GO:1990266	neutrophil migration	110	0.464893920101821	1.7662530124936	0.000115206033212345	0.00503021102578751	0.00440311974369624	3806	tags=29%, list=11%, signal=26%	CD99L2/IL1R1/DYSF/IL1RN/PPBP/ADAM8/CCL8/MDK/CXCR1/C5AR2/DAPK2/C5AR1/CXCR2/C3AR1/IL36B/IL1B/PRTN3/PF4/S100A12/CAMK1D/CSF3R/BST1/ITGA9/PF4V1/MOSPD2/CCL23/S100A8/MPP1/CCL20/CCL16/S100A9/CXCL11
GO:0019941	BP	GO:0019941	modification-dependent protein catabolic process	593	-0.280510238087262	-1.3791327870348	0.000115494974835924	0.00503021102578751	0.00440311974369624	9877	tags=41%, list=28%, signal=30%	IFI27/ZFAND2B/DVL1/PSMA5/HSPA5/PPP2R5C/ARMC8/UBE2S/ANAPC4/RNF6/UBE3C/SHH/PSMC5/USP21/FAF2/FBXW5/KLHL15/KEAP1/PSMD8/UCHL5/BCAP31/TAF9/PSMB7/BIRC6/SENP1/SKP2/UBA6/SH3RF2/LRRC29/PSMD5/PRICKLE1/PSMC2/ANAPC16/HUWE1/SOCS4/RNF5/PSMB5/ANAPC7/PSME2/ANAPC15/PSMA6/FBXW4/FBXL16/NEDD8/SOCS5/CUL2/UBXN1/PSMA3/UBAP1L/CSNK2A1/VCP/HERPUD1/LATS1/USP20/FBXW11/USP10/PSMB6/UBR3/PSMC4/FBXL18/PSMD7/DAB2/AGAP3/SYVN1/CUL5…
GO:0010608	BP	GO:0010608	posttranscriptional regulation of gene expression	568	-0.280908068597852	-1.3817068367489	0.000117278735480377	0.00508912101056947	0.00445468571493771	9962	tags=48%, list=29%, signal=35%	EIF2B5/NSUN4/GAPDH/EIF2AK4/TNRC6C/PSMA5/CPEB1/PUM1/NUP62/MTRF1/CNOT6/CNOT3/PSMC5/SESN2/FXR1/IPO8/DNAJC1/NUP93/ALKBH1/MPV17L2/PSMD8/TRNAU1AP/PASK/UHMK1/MOV10L1/PSMB7/NCBP1/SERP1/EIF4H/RBM4B/PTCD3/EIF2B4/RPS6KB1/EXOSC5/PRKRA/POLR2C/MAGOH/PSMD5/MTIF2/PSMC2/PPARG/EXOSC3/EIF3K/NCK2/PSMB5/PSME2/PA2G4/SOX4/PSMA6/CAPRIN1/PSMA3/HNRNPD/EXOSC9/TACO1/DHX29/PSMB6/POLR2I/MIF4GD/SNIP1/PSMC4/OGFOD1/PSMD7/EIF4E/R…
GO:0090068	BP	GO:0090068	positive regulation of cell cycle process	273	-0.336423332087122	-1.54985176435587	0.000120558419504256	0.00521227481834702	0.00456248655266734	5212	tags=29%, list=15%, signal=25%	CENPJ/SMPD3/WNT10B/CNOT7/AURKA/CSPP1/CNOT6L/CUL4A/RAD51C/PRMT1/OPN1MW/CEP120/E2F8/RPL23/GIPC1/UBE2C/RHNO1/CDC25C/GATA6/SMC5/UBE2E2/EZH2/PCNA/PCBP4/CDK4/RPTOR/PHB2/E2F1/CCNE1/APEX1/RPL26/CCND2/KCNA5/CD28/PLK2/GTSE1/NUSAP1/RACGAP1/CENPV/LRP5/RGCC/CDK2/INO80/MTA3/CDC25B/CUL3/RDX/ADAMTS1/PCID2/FGFR1/AURKB/MAP10/ESPL1/MAD2L1/ZNF16/SPAG5/FBXO5/EGFR/CHEK2/CDT1/FEN1/CDC45/CIT/FAM83D/DYRK3/DAB2IP/ID2/CCNB…
GO:0005684	CC	GO:0005684	U2-type spliceosomal complex	87	-0.469161410631534	-1.82414109531496	0.000123246455550078	0.00528767775149911	0.00462848937878985	8382	tags=61%, list=24%, signal=46%	CCDC12/U2AF2/SNRPD1/LSM4/SF3A2/PPIE/PRPF6/LSM6/SNW1/RBMX2/SNRPB/SNIP1/PRPF4/PRPF38A/EIF4A3/DHX15/BCAS2/PLRG1/CWC22/PHF5A/PRPF31/PRPF8/SNRPD3/SNRPG/LSM8/SNRNP200/SNRPN/RNF113A/SNRNP40/LUC7L2/PRPF40B/EFTUD2/SF3A3/SF3B5/PRPF39/MAGOHB/SNRPA1/LSM2/SNRPC/HTATSF1/SNRPE/SNRPB2/CWC27/LSM5/PRPF19/GCFC2/PPIL1/LSM7/SNRPF/SF3B3/SNRPD2/RNF113B/LUC7L3
GO:0007088	BP	GO:0007088	regulation of mitotic nuclear division	161	-0.387604845845562	-1.67986042438214	0.000123254945466042	0.00528767775149911	0.00462848937878985	5502	tags=32%, list=16%, signal=27%	RCC1/SMC3/SMPD3/CUL7/KLHL22/AURKA/KNTC1/CDC23/UBE2C/CDC25C/SMC5/BORA/ZW10/L3MBTL1/CDC20/PHB2/ANAPC1/CENPE/RIOK2/MAP9/CD28/NUSAP1/PLK1/USP44/LRP5/RGCC/ANLN/TTK/MAD1L1/SPDL1/PTTG1/CUL3/PCID2/AURKB/PTTG3P/ESPL1/MAD2L1/FBXO5/CDT1/PDXP/NEK2/CENPF/CCNB1/CDCA5/CHEK1/KIF11/DLGAP5/BUB1B/BUB1/MTBP/TRIP13/IGF1
GO:0097529	BP	GO:0097529	myeloid leukocyte migration	193	0.398565522461892	1.62784355596563	0.000123646450852644	0.00528767775149911	0.00462848937878985	5133	tags=30%, list=15%, signal=26%	CD99L2/MAPK3/AZU1/IL1R1/DYSF/CYP19A1/IL1RN/PPBP/ADAM8/CCL8/FPR2/MDK/CXCR1/C5AR2/DAPK2/C5AR1/CXCR2/C3AR1/IL36B/IL1B/PRTN3/PF4/MAPK14/S100A12/CHGA/CAMK1D/THBS1/CSF3R/P2RY12/BST1/AIF1/AKIRIN1/ITGA9/CCR1/PF4V1/LYN/MOSPD2/CCL23/S100A8/CSF1/MPP1/TREM2/CCL20/IL17RA/CCL16/S100A9/VEGFC/CXCL12/IL6/CXCL11/SIRPA/CCL7/MST1L/CX3CL1/VEGFA/CXCL1/CCL3L3/DUSP1
GO:0006913	BP	GO:0006913	nucleocytoplasmic transport	333	-0.320631892673855	-1.50483185149781	0.000128326740077519	0.00546801629290598	0.00478634601505168	8346	tags=42%, list=24%, signal=32%	SNRPB/TNPO2/SMG1/CPSF4/RANBP17/IPO7/FIP1L1/EIF4E/RNPS1/NEUROD1/POM121/ZPR1/SUFU/MBTPS1/PTPN11/EIF4A3/RAN/PKD1/NUP43/NMD3/CTDSPL2/RANGAP1/NUTF2/SNUPN/EIF4ENIF1/POLR2D/SRSF1/WDR33/PTPN14/CPSF6/PPP1CC/NUP37/NUP188/LSG1/RANBP2/MED1/PIK3R2/THOC2/CSE1L/THOC3/CPSF3/TP53/RITA1/PARK7/SNRPD3/DHX9/TRIM28/SNRPG/RPAIN/ZNF593/PKIA/BACH2/SDAD1/SYMPK/HSPA9/NUP133/UPF3A/NUP155/SRRM1/RPS15/AAAS/MAGOHB/PIK3R1/SMG6/…
GO:0048589	BP	GO:0048589	developmental growth	634	-0.274953363336227	-1.36401434621527	0.000129222522892085	0.00548637927228516	0.00480241977351689	6383	tags=24%, list=18%, signal=20%	ETNK2/ZNF830/TP53/GLI1/TBX5/ERCC2/PLXNA3/SOCS2/TRPC5/MATN2/TRIM28/PLS1/AGRN/DAG1/SPP1/PPP3CB/WDR36/GOLGA4/SORBS2/TRPV2/DUSP10/EPB41L5/UBE3A/TMED2/BCL2/ADARB1/SMPD3/WNT10B/FN1/IHH/DHCR7/MAPT/EPHA7/AURKA/DSCAM/FTO/IMPACT/PPIB/PLAG1/MSTN/ARID5B/LEP/HSP90AB1/WWC2/TIAM1/RAPH1/RAI1/BBS2/RDH10/GATA6/GAMT/EZR/AFG3L2/GATA3/ULK2/ANAPC2/EZH2/FXN/SMAD3/SPRY1/MEGF8/SYT17/TAL2/PLXNA1/COL6A1/CDK4/PDE4D/RNF157/P…
GO:0006352	BP	GO:0006352	DNA-templated transcription, initiation	227	-0.359358626252314	-1.62552386707384	0.000135231474254769	0.00571835897765854	0.00500547972778719	9309	tags=48%, list=27%, signal=35%	NR1I2/NR4A2/TWIST1/CTNNB1/MED7/TBP/PSMC5/TAF6L/RARB/GTF2E1/NPPA/TAF9/ZNF451/POLR2C/HMGB1/HNF4G/GTF2E2/SNAPC5/RUNX2/PSMC2/PPARG/ZNRD1/GTF3C3/RRN3/SNW1/TFAM/E2F3/POLR2I/PIH1D1/PSMC4/NR2C2AP/CDK8/GTF2H1/POLR2L/POLR2D/BRF1/TAF6/PAXIP1/TAF11/CAND1/MED1/POLR2K/MED14/POLR2B/TP53/TBX5/ERCC2/TRIM28/ESRRB/SUB1/POLR3H/MED20/POLR2H/CBFB/DHX36/TAF3/TWISTNB/POLRMT/GTF3C4/BRF2/WNT10B/BCLAF1/TAF2/SMARCA4/ERCC3/T…
GO:0044403	BP	GO:0044403	symbiotic process	837	-0.264875625472598	-1.3423791381635	0.000135655385388833	0.00571835897765854	0.00500547972778719	8469	tags=38%, list=24%, signal=29%	APOBEC3F/FDPS/RPS6/RAB9A/CUL2/SNW1/UBXN1/PSMA3/IFIT1/VCP/RPL19/CDK13/CPSF4/PSMB6/POLR2I/IPO7/RPS29/EIF4E/EXOC7/RPL22/MAP3K5/LGALS1/POM121/CBLL1/KAT2A/CUL5/DLG1/RBM15/HAVCR1/COPB1/HIPK2/EIF3G/TFRC/TARBP2/HSPA8/PACS2/IL6ST/PSMB2/RAN/NUP43/YTHDC2/POLR2L/RPS27/HLA-DRA/POLR2D/SIVA1/PSMB4/G3BP2/RPL11/SIRT1/PCSK5/LARP1/RPS10/RAB29/NUP37/EIF3L/RPL7/RPL14/EEA1/HDAC1/RPL12/BTBD17/NUP188/TAF11/RBX1/APOBEC3H…
GO:0030490	BP	GO:0030490	maturation of SSU-rRNA	43	-0.589258660289484	-2.02258342680441	0.000136800356338765	0.0057257255527179	0.0050119279487308	9331	tags=86%, list=27%, signal=63%	TSR3/RRP36/LSM6/FAM207A/FCF1/MRPS11/UTP23/BMS1/DDX52/KRI1/DHX37/TSR2/RIOK1/RPS8/TSR1/NGDN/BYSL/SRFBP1/NOL11/RRS1/PWP2/NOL10/NOP14/RPS28/RPS19/NOB1/RCL1/MRPS9/DCAF13/ABT1/RPS16/WDR46/RIOK2/UTP3/RPS14/HEATR1/UTP20
GO:0030880	CC	GO:0030880	RNA polymerase complex	104	-0.453767063436698	-1.82986292377318	0.000136800356338765	0.0057257255527179	0.0050119279487308	11111	tags=66%, list=32%, signal=45%	CDK7/ERCC1/TAF4/RTF1/RPRD1B/ZNF768/GTF2F2/CTR9/CD3EAP/TBP/TAF6L/GTF2E1/TAF9/TAF8/POLR2C/GTF2E2/ZNRD1/POLR3K/TAF5L/POLR2I/KAT2A/MMS19/GTF2H1/POLR2L/POLR2D/TAF6/PEX2/TAF11/POLR2K/POLR2B/TP53/POLR3B/ERCC2/TRRAP/POLR3H/POLR2H/TAF3/TWISTNB/POLRMT/TAF2/WDR61/ERCC3/RPRD2/PRIM1/POLR3D/POLR3A/POLR2G/POLR3F/POLR3E/GTF2H5/GTF2H3/TAF5/POLA1/LEO1/POLR1B/RPAP2/TAF9B/POLA2/PRIM2/ERCC4/MCM3/POLR1E/POLR3G/MNAT1/G…
GO:0042393	MF	GO:0042393	histone binding	187	-0.380732780781507	-1.67443520763043	0.000137780911287966	0.00574433123914636	0.00502821415716981	9119	tags=42%, list=26%, signal=31%	KAT7/MCM3AP/SUZ12/RRP8/KDM4A/NAP1L2/MLLT3/HINFP/ATAD2B/TDRD3/PYGO1/PHF19/NOC2L/PIH1D1/IPO7/TNKS/SMARCC1/VRK1/SIRT1/BRD1/PYGO2/ANP32E/CKS1B/SMARCC2/ING5/SMARCA2/PHF6/PRMT7/DNAJC2/PWP1/USP16/RCC1/SPIN3/KMT2A/WRAP53/ASF1A/WDR5/SMARCA4/MSH6/CKS2/MCM2/RNF8/CDYL/KAT6B/NCAPD3/GRWD1/SUPT16H/L3MBTL1/PHF10/COPRS/RNF168/BAZ1B/SPIN1/SPIN2B/ZMYND8/PRMT6/USP51/SSRP1/DPF2/CHAF1B/SFMBT2/RAG1/CBX8/ZMYND11/NPM3/IN…
GO:0019900	MF	GO:0019900	kinase binding	705	-0.270333042202756	-1.35279573162026	0.00013821825569072	0.00574433123914636	0.00502821415716981	7625	tags=30%, list=22%, signal=24%	SUFU/PTPN11/ZC3HC1/DUSP12/PKD1/TUBA4A/CCNG1/FAM83H/GSTP1/MYCN/VRK1/SPDYC/PTPN14/SIRT1/PPP1CC/CD2/TRAF2/TPRKB/FRS2/GJA1/CAMK2N2/CKS1B/NFATC1/ATP1A1/CDK12/TELO2/PITPNM3/FLT3LG/CDK5RAP2/LAT/LCK/PIK3R2/RAD23A/ATF4/MAPRE2/CCNT1/TP53/CD3E/PARP1/MAP3K7/VRK2/PARK7/ELAVL1/SPRED1/ATP1B1/EIF3A/PTPN22/CCNYL1/PDE8A/GCSAM/TRAF4/AP1B1/PARD6G/RHOBTB2/PLCG1/CDKN2C/PKIA/SPRED2/ITGB1BP1/DUSP10/DLG2/JAKMIP1/TRAT1/SI…
GO:0031424	BP	GO:0031424	keratinization	220	0.396905167546994	1.64948108401919	0.000140140463348703	0.00580378206633241	0.00508025354669443	7869	tags=40%, list=23%, signal=31%	DSC2/KRTAP12-1/KRT76/KRTAP10-3/SPRR3/EVPL/KRT31/KRTAP4-1/LIPN/KRTAP1-5/KRTAP23-1/KRTAP5-4/KRTAP6-3/KRTAP13-4/KRTAP13-2/SPRR2E/KRTAP9-9/KRTAP19-1/LCE1B/KRTAP5-7/KRTAP10-6/KRT33A/KRT37/KRT3/KRTAP19-2/KRT1/SFN/PPL/TGM3/LCE2D/KRTAP10-8/KRT75/KRTAP4-3/LCE3D/FURIN/CELA2A/KRTAP5-6/DSC3/KRTAP27-1/SPRR2F/PI3/KRT19/SPRR2D/CSTA/KRTAP3-1/KRTAP5-5/KRTAP10-5/DSG2/KRT7/KRT71/KRTAP2-1/KRTAP21-1/KRTAP19-8/KRT73/K…
GO:0006353	BP	GO:0006353	DNA-templated transcription, termination	73	-0.502941308442443	-1.89117330318489	0.000141097745435171	0.00582299541738223	0.00509707166524181	10325	tags=70%, list=30%, signal=49%	LSM11/CD3EAP/PABPN1/SCAF8/CSTF1/TBP/CPSF1/NCBP1/ZNRD1/POLR3K/SNRPB/CPSF4/FIP1L1/GTF2H1/POLR2L/WDR33/CSTF2T/MTERF1/POLR2K/CPSF3/CSTF3/ERCC2/SNRPD3/DHX9/SNRPG/POLR2H/TWISTNB/SYMPK/NUDT21/ERCC3/TAF1A/TTF2/CSTF2/GTF2H5/GTF2H3/SMN1/SNRPE/POLR1B/UBTF/TAF1B/SNRPF/NCBP2/POLR1E/MAZ/MTERF2/MNAT1/GTF2H4/ZNF473/POLR1A/SMN2/SSU72
GO:0009593	BP	GO:0009593	detection of chemical stimulus	446	0.329518286280507	1.46325081294378	0.00014584804342027	0.00599806430832559	0.00525031559204089	9117	tags=28%, list=26%, signal=21%	OR8B3/OR10A4/DRGX/OR6K2/OR1L3/OR2B2/OR10A5/OR52N5/OR4C3/OR1A1/OR10W1/TAS2R60/OR2V2/OR10H4/OR2M7/NOD2/OR10G3/OR52K2/TLR6/OR4D10/OR1D2/LY96/OR4D11/OR9A2/OR4X2/OR5AS1/OR5B17/OR10A2/OR52I2/AZGP1/OR1S1/OR10AG1/TLR1/CLEC7A/OR52H1/OR5V1/TLR2/OR56B4/CYB5R4/TREM2/OR2H1/OR6M1/RTP5/OR7A10/OR1F2P/OR52B2/OR7G3/OR10V1/OR10C1/OR3A3/OR2B6/OR9Q1/OR10G9/OR4A15/OR52B6/TAS2R5/OR2A2/OR13C5/FFAR4/TAS2R3/OR10G4/TAS2R7/…
GO:0044786	BP	GO:0044786	cell cycle DNA replication	69	-0.509576063329604	-1.89251438582049	0.000150088867682528	0.00615103786547526	0.00538421869994155	6374	tags=59%, list=18%, signal=49%	ZNF830/LIG1/POLD2/CDC7/MCM5/RPA2/SMC3/ORC3/RFC5/MSH6/MCM2/PRIM1/E2F8/POLE3/TERF2/RFC1/POLA1/PCNA/GMNN/RPA3/POLA2/RFC4/PRIM2/TIPIN/INO80/RFC3/MCM3/DONSON/FGFR1/MCM6/FBXO5/MCM4/CHEK2/CDT1/FEN1/CDC45/GINS1/POLE2/RAD51/ATAD5/E2F7
GO:0051290	BP	GO:0051290	protein heterotetramerization	27	-0.6581363877902	-2.03131958025954	0.000152628821932361	0.00623348783829639	0.00545639004649835	7956	tags=67%, list=23%, signal=51%	S100A10/PDSS2/PKD1/FARSA/KRT10/CPSF6/CBR4/RCC1/GRIN1/NUDT21/XRCC6/NLGN1/NUP54/HSD17B8/RRM1/RRM2/FARSB/ANXA2
GO:0030163	BP	GO:0030163	protein catabolic process	880	-0.25709561378129	-1.3065124564062	0.000156501678633799	0.00636961832039563	0.00557554982138199	9877	tags=39%, list=28%, signal=28%	IFI27/ZFAND2B/UBAC2/DVL1/PSMA5/C4BPB/HSPA5/PPP2R5C/TRIM24/ARMC8/UBE2S/ANAPC4/RNF6/UBE3C/SHH/PSMC5/OSBPL7/USP21/FAF2/NDUFA13/FBXW5/KLHL15/KEAP1/NAPSA/PDCD6IP/PACSIN3/PSMD8/ECSCR/SGSH/NKD1/UCHL5/BCAP31/TAF9/PSMB7/BIRC6/SENP1/SKP2/LONP2/NGLY1/UBA6/FLNA/SH3RF2/LRRC29/PSMD5/PRICKLE1/DDI1/RNF41/PSMC2/ANAPC16/HUWE1/F13B/NUPR1/SOCS4/RNF5/PSMB5/CLN6/ANAPC7/PSME2/ANAPC15/PSMA6/FBXW4/FBXL16/ABHD17B/NEDD8/SO…
GO:1904724	CC	GO:1904724	tertiary granule lumen	54	0.570756907136854	1.91547332857077	0.000157235747682467	0.00637750353916206	0.00558245202931241	6280	tags=41%, list=18%, signal=33%	OLFM4/LTF/HP/CAMP/LRG1/TNFAIP6/MMP9/ORM1/PPBP/PGLYRP1/CDA/TCN1/CTSS/CANT1/CST3/CXCL1/PRG3/LTA4H/YPEL5/TIMP2/ASAH1/GSDMD
GO:0030217	BP	GO:0030217	T cell differentiation	235	-0.35358842439111	-1.60077030180216	0.000158287515756745	0.00639297062740926	0.00559599091292774	3848	tags=26%, list=11%, signal=24%	DROSHA/GATA3/CD27/LY9/PATZ1/SPN/SLAMF6/GPR183/THEMIS/NFATC2/SOD1/ZMIZ1/DTX1/GPR18/ZBTB16/LIG4/CD28/WNT1/RHOH/RAG1/IL7R/SMAD7/CARD11/CAMK4/RORA/IFNL1/IL23A/SATB1/ZAP70/JAG2/ADA/RASGRP1/NRARP/ZC3H8/RORC/CD3G/CCR7/TNFRSF18/FZD7/SH3RF1/ERBB2/CD3D/ITK/IL23R/TBX21/SASH3/LEF1/ZBTB1/XBP1/IRF4/ZNF683/CCR2/IFNG/RARA/FOXJ1/GLI3/IL4/PRKCZ/PIK3CD/CCR9/RUNX3/RSAD2
GO:0030496	CC	GO:0030496	midbody	161	-0.383849546936335	-1.66358514277266	0.000158700363791486	0.00639297062740926	0.00559599091292774	3274	tags=36%, list=9%, signal=33%	RAN/KATNA1/ZFYVE19/USP50/CDCA8/ARL3/PPP1CC/CEP44/KIF23/HEPACAM2/CENPC/ARL2BP/SCCPDH/UVRAG/CHAMP1/RAB11FIP3/APC2/EXOC2/AURKA/TTC19/SLC2A1/PRC1/RNF8/GEM/RALA/ERH/CENPE/URB2/RACGAP1/MICAL3/PLK1/FLCN/ANLN/HSP90B1/RDX/INCENP/AURKB/ARL8B/MAP10/SPAG5/RAP2A/PDXP/EXOC6/PTCH1/CIT/NEK2/SHCBP1/CEP55/ASPM/CENPF/KIF4A/CDK1/KIF14/BIRC5/KIF20A/CHMP4A/NTNG2/ANXA2
GO:0005814	CC	GO:0005814	centriole	131	-0.414081966048779	-1.75223850744854	0.000164533564317189	0.00658705152087408	0.00576587671086112	9663	tags=47%, list=28%, signal=34%	CEP192/CEP89/BBS4/FBF1/TCP10L/MKS1/PCM1/HTT/PARP3/SFI1/CNTROB/ODF2L/NUBP1/RAN/KIAA0586/IFT52/CFAP20/FOPNL/KIF3A/CROCC/BCCIP/CBY1/IFT88/PLK4/CCDC120/ODF2/MPHOSPH9/HERC2/ALMS1/NEDD1/CENPJ/HYLS1/AURKA/IQCB1/CEP120/WDR34/OFD1/AGBL2/FTCD/TUBG1/PCNT/STARD9/PLK2/TOP2A/PLK1/CEP250/CEP290/CEP78/RTTN/CCNF/AHI1/CEP41/SPICE1/CETN3/CEP76/LRRCC1/CEP128/CEP55/HSPA6/SASS6/TSGA10/CEP104
GO:0016301	MF	GO:0016301	kinase activity	737	-0.269238170013939	-1.35114716973608	0.000164634431810375	0.00658705152087408	0.00576587671086112	6618	tags=26%, list=19%, signal=22%	NMRK1/NME3/LCK/BCR/ALPK2/RIOK1/NME7/ETNK2/PLK4/RBKS/MAP3K7/ERCC2/VRK2/PSTK/PANK3/CDC42BPG/TRIM28/DMPK/MAP4K5/ANKK1/PEAK1/IDNK/CSNK2A2/ATR/RAD50/CDC7/AK9/DLG2/DOLK/MAP2K5/PRKCI/NADK2/TRIO/NOL9/DTYMK/TSSK6/PRKX/FASTKD2/CASK/EFEMP1/GLYCTK/MAP4K1/DYRK4/EPHA7/RPS6KA6/LTBP4/ADK/RPS6KA2/GNE/AURKA/LTK/AAK1/STK31/TP53RK/ERCC3/CAMK2D/MAPK6/FLT1/CCNA1/PIK3C2B/STK32A/MVK/CDK6/PRKD3/NME2/PKN3/EEF2K/FN3KRP/EFN…
GO:0031167	BP	GO:0031167	rRNA methylation	20	-0.703877420794093	-2.04305893062446	0.00017020016154002	0.00677975074279107	0.00593455308333692	7371	tags=75%, list=21%, signal=59%	EMG1/FBLL1/MRM1/NOP2/FTSJ3/MTERF4/DIMT1/TFB1M/METTL15/METTL16/TRMT61B/TRMT112/FBL/TFB2M/ZCCHC4
GO:0031970	CC	GO:0031970	organelle envelope lumen	83	-0.468008898881034	-1.81145297135511	0.000170599506109374	0.00677975074279107	0.00593455308333692	11199	tags=67%, list=32%, signal=46%	FBXL4/MICU2/CHCHD7/DIABLO/COX17/COA6/GOLPH3/OPA1/CHCHD2/COX19/MYOC/NDUFS1/COA7/CEP89/PNPT1/ARL2/THOP1/CPOX/STOML2/HAX1/APP/CHCHD4/NLN/CAPN2/CHCHD10/CACYBP/PRELID2/PARK7/TRIAP1/TUBB/ARL2BP/NDUFS5/CMC4/DTYMK/CIAPIN1/UQCC2/THEM4/REXO2/TIMM8A/TIMM10B/TIMM8B/NDUFA8/AIFM1/COA4/TIMM9/TIMM13/CYCS/SOD1/HSD3B2/TRAP1/GATM/STAR/SHMT2/GFER/ALOX5/AGK
GO:0072331	BP	GO:0072331	signal transduction by p53 class mediator	258	-0.342726122170262	-1.57440206023988	0.000171531537685494	0.00679391523255668	0.00594695175691673	6884	tags=37%, list=20%, signal=30%	TAF6/HDAC1/PAXIP1/TAF11/ING5/BRIP1/TP53/NOP2/SPRED1/TRIAP1/CHD3/HDAC2/CSNK2A2/ATR/RAD50/TAF3/SPRED2/RPA2/SMYD2/BCL2/RPS27L/RFC5/RPS6KA6/CNOT7/AURKA/HUS1/RRS1/BLM/TAF2/TP53RK/CNOT6L/MEAF6/EEF1E1/PRMT1/E2F8/RPL23/JMY/RHNO1/WRN/CDC25C/MTA2/PAK1IP1/TAF5/MAPKAPK5/SUPT16H/RPF2/L3MBTL1/BARD1/PCNA/TTC5/PCBP4/RPA3/TAF9B/E2F1/HINT1/RPL26/RFC4/RAD1/AEN/MIF/PRMT6/PLK2/GTSE1/SSRP1/RBBP7/NUAK1/KDM1A/DYRK2/RGCC…
GO:0005758	CC	GO:0005758	mitochondrial intermembrane space	75	-0.500575542531198	-1.89438829840752	0.000177255319440698	0.00699713891424266	0.00612484055733304	11199	tags=69%, list=32%, signal=47%	FBXL4/MICU2/CHCHD7/DIABLO/COX17/COA6/GOLPH3/OPA1/CHCHD2/COX19/MYOC/NDUFS1/COA7/CEP89/PNPT1/ARL2/THOP1/CPOX/STOML2/HAX1/CHCHD4/NLN/CAPN2/CHCHD10/PRELID2/PARK7/TRIAP1/ARL2BP/NDUFS5/CMC4/DTYMK/CIAPIN1/UQCC2/THEM4/REXO2/TIMM8A/TIMM10B/TIMM8B/NDUFA8/AIFM1/COA4/TIMM9/TIMM13/CYCS/SOD1/HSD3B2/TRAP1/GATM/STAR/SHMT2/GFER/AGK
GO:0031225	CC	GO:0031225	anchored component of membrane	160	0.422771483933518	1.68741712550152	0.000181872812920827	0.00715548270301508	0.00626344441690498	3746	tags=23%, list=11%, signal=21%	CEACAM6/CEACAM8/ALPL/CEACAM7/CA4/VNN1/OTOA/FLOT2/LY6G6C/VNN3/MMP25/SMPDL3B/GPC3/GFRA1/NEGR1/TNFRSF10C/ALPI/CD55/BCAN/RAB3B/PLAUR/BST1/GLIPR1L1/CD59/ALPP/ACHE/FOLR1/CNTN6/CPLX3/VNN2/SYN1/EFNA1/RTN4RL2/ABHD17A/RGMB/RHBG/DPEP3
GO:0006405	BP	GO:0006405	RNA export from nucleus	131	-0.41212542216422	-1.74395915259339	0.000185258686087956	0.00726447930862508	0.0063588529601444	12012	tags=69%, list=35%, signal=45%	SRSF7/XPO1/SRSF5/TSC1/EIF5A/THOC6/CDC40/SUPT6H/HNRNPA1/EIF6/SARNP/ZC3H11A/SLBP/SEC13/U2AF2/RBM26/THOC1/NUP85/PABPN1/UPF2/SSB/NUP62/NUP93/CPSF1/NCBP1/MCM3AP/MAGOH/FYTTD1/DDX19B/SMG1/CPSF4/FIP1L1/EIF4E/RNPS1/POM121/EIF4A3/RAN/NUP43/NMD3/POLR2D/SRSF1/WDR33/CPSF6/NUP37/NUP188/RANBP2/THOC2/THOC3/CPSF3/DHX9/ZNF593/SDAD1/SYMPK/NUP133/NUP155/SRRM1/RPS15/AAAS/MAGOHB/SMG6/NUP205/PHAX/RRS1/KHDRBS1/LTV1/XPO5…
GO:0010965	BP	GO:0010965	regulation of mitotic sister chromatid separation	57	-0.518566431430147	-1.89274180554876	0.000186274413048757	0.0072786264083127	0.00637123641158039	3714	tags=44%, list=11%, signal=39%	ZW10/CDC20/ANAPC1/CENPE/RIOK2/PLK1/USP44/TTK/MAD1L1/SPDL1/PTTG1/CUL3/PCID2/AURKB/PTTG3P/ESPL1/MAD2L1/FBXO5/CDT1/CENPF/CCNB1/DLGAP5/BUB1B/BUB1/TRIP13
GO:0033045	BP	GO:0033045	regulation of sister chromatid segregation	76	-0.486599100998327	-1.8435292085196	0.000187418775716704	0.0072786264083127	0.00637123641158039	4303	tags=39%, list=12%, signal=35%	CDC23/SMC5/ZW10/CDC20/ANAPC1/CENPE/RIOK2/PLK1/USP44/TTK/MAD1L1/SPDL1/PTTG1/CUL3/PCID2/AURKB/PTTG3P/ESPL1/MAD2L1/FBXO5/AXIN2/CDT1/FEN1/CENPF/CCNB1/CDCA5/DLGAP5/BUB1B/BUB1/TRIP13
GO:0006415	BP	GO:0006415	translational termination	103	-0.442670021666783	-1.78407269859614	0.000187469493190465	0.0072786264083127	0.00637123641158039	10098	tags=80%, list=29%, signal=57%	MRPL27/MRPS15/GFM2/CHCHD1/MRPS18A/MTRF1/MRPL43/MRPL17/PTCD3/MRPS7/MRPL33/APEH/MRPL20/MRPS16/MRPL12/MRPL23/MRPS11/MRPS31/MRPL42/OGFOD1/MRPL36/MRPS34/MRPL15/MRPS12/MRPS10/MRPL55/MRPL46/MRPL38/MRPS14/MRPL54/MRPL47/MRRF/MRPS2/MRPL35/MRPL13/MRPL16/OXA1L/MRPS26/MRPS25/DAP3/JMJD4/MRPS30/MRPL24/MRPL22/MRPL19/MRPL52/MRPL10/MRPL18/MRPL21/MRPS22/N6AMT1/MRPL50/MRPS6/MRPL14/MRPL32/MRPL11/MRPL40/MRPS28/MRPL34/…
GO:0000726	BP	GO:0000726	non-recombinational repair	65	-0.522045800554055	-1.93006007631644	0.000191841302506623	0.00742394391306776	0.0064984379088956	8340	tags=49%, list=24%, signal=37%	POLQ/XRCC1/RBBP8/BRCC3/ATM/MLH1/PAXIP1/OGG1/UBE2V2/UVRAG/HERC2/RAD50/WRAP53/XRCC6/SETMAR/RNF8/DCLRE1B/POLA1/BARD1/PSMD14/POLL/UBE2N/DCLRE1A/RNF168/PRPF19/MDC1/LIG4/USP51/REXO4/ERCC4/SMCHD1/AUNIP
GO:0002237	BP	GO:0002237	response to molecule of bacterial origin	326	0.357043539403221	1.53958594443996	0.000192622626069327	0.00742981978920349	0.00650358126890418	5481	tags=29%, list=16%, signal=24%	ELANE/DEFA4/CTSG/ARG1/MAPK3/LTF/DEFA3/SLPI/REN/LCN2/ADM/ALPL/MPO/CASP3/IL1RN/TRIM6/CD274/BPI/PTAFR/PPBP/IRAK3/SELP/CSF2RB/SPARC/LILRA2/NOD2/CSF2/IDO1/CNP/TLR6/C5AR1/LY96/IL36B/CARD17/CITED1/HCK/IL1B/PF4/MAPK14/RPS6KA3/CD55/PTGS2/JUNB/CEBPE/SIGIRR/LILRB2/EPO/TLR1/CEBPB/TLR2/AKIRIN2/PF4V1/LYN/TRIB1/SCGB1A1/S100A8/LTA/TREM2/PELI1/FZD5/MAOB/IFNAR1/CARD16/LGALS9/JAK2/AKT1/ABCA1/IL6/LITAF/CXCL11/CASP1/…
GO:0006418	BP	GO:0006418	tRNA aminoacylation for protein translation	25	-0.684300784419494	-2.08649354452863	0.000194270863982471	0.00746898699539121	0.00653786569514126	7386	tags=72%, list=21%, signal=57%	FARSA/TARS2/AIMP1/FARS2/PARS2/IARS2/NARS2/PPA1/AARS2/EEF1E1/LARS2/YARS2/SARS2/DARS2/MARS2/EARS2/WARS2/FARSB
GO:0019730	BP	GO:0019730	antimicrobial humoral response	101	0.464708244141836	1.73834894430706	0.000199571652569107	0.00764787082880901	0.00669444897459258	6140	tags=38%, list=18%, signal=31%	ELANE/DEFA4/CTSG/LTF/DEFA3/AZU1/CAMP/SLPI/LCN2/REG3G/BPI/PPBP/CLU/PRTN3/PF4/S100A12/PGLYRP1/CHGA/SPAG11B/BCL3/PGLYRP2/BPIFB2/PF4V1/S100A8/S100A9/CXCL11/DEFB1/PI3/SEMG1/CXCL1/ATP7A/DEFB103A/PLA2G2A/DEFB4A/BPIFA2/KLK3/PGC/DEFB118
GO:0004930	MF	GO:0004930	G protein-coupled receptor activity	760	0.299891882201727	1.37930293763656	0.000206902409433722	0.00790313637069973	0.00691789183645708	6735	tags=22%, list=19%, signal=18%	GPR88/HTR1B/OR8B3/CRHR2/OR10A4/FFAR3/OR6K2/OR1L3/OR2B2/OR10A5/OR52N5/FFAR2/LPAR2/OR4C3/ADRB3/GALR1/PTAFR/P2RY13/GPR173/OR1A1/OR10W1/TAS2R60/NLRP6/FPR2/OR2V2/GPR84/OR10H4/GPR141/CXCR1/OR2M7/OPN4/OR10G3/GPR82/C5AR2/OR52K2/NPBWR1/HRH2/OR4D10/OR1D2/MCHR1/C5AR1/CXCR2/C3AR1/OR4D11/GRM4/NPR1/OR9A2/F2RL1/OR4X2/GPR15/GPR160/GPR119/FPR1/HCAR2/OR5AS1/ADORA1/P2RY12/OR5B17/OR10A2/GIPR/TACR1/OR52I2/AGTRAP/OR1S…
GO:0006959	BP	GO:0006959	humoral immune response	231	0.380507408683095	1.59004522217353	0.000208143753835874	0.00792490556943491	0.00693694717792565	7606	tags=39%, list=22%, signal=31%	ELANE/DEFA4/CTSG/LTF/DEFA3/AZU1/CAMP/SLPI/LCN2/C4BPA/APCS/REG3G/VSIG4/BPI/PPBP/COL20A1/C5AR2/CLU/C5AR1/C3AR1/CR1/TREM1/IL1B/PRTN3/PF4/S100A12/PGLYRP1/CD55/CHGA/BST1/SPAG11B/BCL3/CD59/HPX/SERPING1/PTPRC/PROS1/CFH/KRT1/C1RL/PGLYRP2/BPIFB2/PF4V1/CD46/S100A8/LTA/TFEB/RBPJ/TREM2/C1R/S100A9/C1QB/IL6/IFNE/CXCL11/MBL2/DEFB1/NOTCH1/PI3/MASP2/CPB2/SEMG1/C1S/CXCL1/ATP7A/COLEC10/SCARA3/DEFB103A/ST6GAL1/PLA2G…
GO:0003823	MF	GO:0003823	antigen binding	52	-0.541224443265739	-1.96245173121305	0.000216837906429994	0.00822938202441549	0.00720346607415938	2442	tags=23%, list=7%, signal=21%	IL7R/HLA-DRB5/DHCR24/SLC7A5/EP400/SLC7A8/CD1C/KLRD1/IGLL5/PLG/HLA-DPB1/SPON2
GO:0002708	BP	GO:0002708	positive regulation of lymphocyte mediated immunity	96	-0.44088865092706	-1.76030964435523	0.000221905502272502	0.00839471360039213	0.00734818658840961	2792	tags=26%, list=8%, signal=24%	CD28/IL21/ZP3/HSPD1/IL23A/C3/RASGRP1/SH2D1B/CADM1/SH2D1A/IL23R/TBX21/SASH3/CRTAM/CD1C/KLRK1/ZBTB1/MSH2/CD81/ATAD5/XCL1/IL4/CD160/PRKCZ/RSAD2
GO:0044774	BP	GO:0044774	mitotic DNA integrity checkpoint	101	-0.44392061665132	-1.7877475571592	0.000222758611647471	0.00840006355678947	0.00735286959246656	6374	tags=40%, list=18%, signal=32%	ZNF830/TP53/TRIAP1/EME2/RPA2/RPS27L/CNOT7/AURKA/HUS1/BLM/CNOT6L/PRMT1/SETMAR/E2F8/TOP2B/CDC25C/FBXO31/PCNA/PCBP4/E2F1/MDC1/RPL26/RINT1/PLK2/GTSE1/NAE1/TOP2A/TIPIN/RGCC/CDK2/DONSON/STK33/CHEK2/EME1/MSH2/CCNB1/CDK1/E2F7/CLSPN/HUS1B
GO:0051304	BP	GO:0051304	chromosome separation	87	-0.45832904716731	-1.78202390727113	0.000223690061793187	0.00840832420173564	0.00736010042407018	4303	tags=59%, list=12%, signal=51%	NSMCE2/PSMG2/ANAPC15/NDC80/CSNK2A1/ATM/ZNF207/MLH1/ANAPC11/XRCC3/CDK5RAP2/ANAPC5/GEN1/DIS3L2/CSNK2A2/EME2/KLHL22/CDC23/TOP2B/HELQ/NCAPD3/ZW10/CDC20/SMARCAD1/ANAPC1/CENPE/RIOK2/FANCM/TOP2A/ERCC4/PLK1/USP44/TTK/MAD1L1/SPDL1/PTTG1/CUL3/PCID2/AURKB/PTTG3P/ESPL1/MAD2L1/FBXO5/CDT1/EME1/CENPF/CCNB1/DLGAP5/BUB1B/BUB1/TRIP13
GO:0030098	BP	GO:0030098	lymphocyte differentiation	342	-0.315266149353736	-1.48628138278099	0.000224557358506433	0.0084141285792109	0.00736518119879914	3848	tags=23%, list=11%, signal=21%	DROSHA/GATA3/LRRC8A/CD27/LY9/IKZF3/PATZ1/DNAJB9/SPN/SLAMF6/GPR183/THEMIS/NFATC2/SOD1/ZMIZ1/DTX1/GPR18/TCF3/ZBTB16/LIG4/CD28/TPD52/IFNK/WNT1/CD40LG/RHOH/MMP14/RAG1/IL7R/SMAD7/CARD11/CAMK4/RORA/IFNL1/ITM2A/CR2/DOCK10/BLNK/IL23A/SATB1/ZAP70/JAG2/ADA/PCID2/RASGRP1/NRARP/ZC3H8/RORC/CD3G/CCR7/TNFRSF18/FZD7/SH3RF1/ERBB2/CD3D/ITK/TOX/IL23R/TBX21/HMGB3/SASH3/LEF1/ZBTB1/XBP1/IRF4/ID2/ZNF683/CCR2/MSH2/IFNG/…
GO:0045787	BP	GO:0045787	positive regulation of cell cycle	360	-0.315933439473327	-1.50582947643838	0.000230133607158256	0.00859007644334461	0.00751919452159151	5212	tags=26%, list=15%, signal=23%	CENPJ/SMPD3/WNT10B/CNOT7/AURKA/CSPP1/CNOT6L/CUL4A/RAD51C/PRMT1/OPN1MW/CEP120/CKS2/SETMAR/E2F8/RPL23/HSP90AB1/GIPC1/UBE2C/RHNO1/CDC25C/GATA6/SMC5/TRIM32/HCFC1/UBE2E2/EZH2/PCNA/PCBP4/RPS15A/CDK4/ZNF268/RPTOR/PHB2/E2F1/CCNE1/APEX1/RPL26/CCND2/KCNA5/PRKCA/MIF/CD28/PLK2/GTSE1/NUSAP1/RACGAP1/CENPV/LRP5/RGCC/CDK2/INO80/MTA3/CDC25B/CUL3/RDX/ADAMTS1/CALR/PCID2/FGFR1/AURKB/MAP10/ESPL1/MAD2L1/ZNF16/SPAG5/FB…
GO:0000377	BP	GO:0000377	RNA splicing, via transesterification reactions with bulged adenosine as nucleophile	335	-0.321196966946843	-1.50842161494203	0.000231465524597259	0.00859007644334461	0.00751919452159151	10841	tags=52%, list=31%, signal=36%	FUS/ZCCHC8/USP39/SNRPA/CWF19L1/GTF2F2/PRPF4B/U2AF2/RBM11/WDR83/PTBP2/SNRPD1/LSM4/PABPN1/SRSF10/SNRNP48/CSTF1/FAM172A/SF3A2/PPIE/HNRNPL/SNRNP27/CPSF1/SREK1/DNAJC8/PRPF6/NCBP1/RBM4B/RBM17/POLR2C/MAGOH/LSM6/PUF60/HNRNPF/SAP18/CACTIN/FRG1/SNW1/HNRNPD/RBMX2/SNRPB/CDK13/CPSF4/POLR2I/RNU12/SNIP1/FIP1L1/PRPF4/DBR1/RNPS1/CELF3/CHERP/PRCC/RBM15/HSPA8/PRPF38A/EIF4A3/SNUPN/POLR2L/DHX15/RBM41/POLR2D/SRSF1/WDR…
GO:0000398	BP	GO:0000398	mRNA splicing, via spliceosome	335	-0.321196966946843	-1.50842161494203	0.000231465524597259	0.00859007644334461	0.00751919452159151	10841	tags=52%, list=31%, signal=36%	FUS/ZCCHC8/USP39/SNRPA/CWF19L1/GTF2F2/PRPF4B/U2AF2/RBM11/WDR83/PTBP2/SNRPD1/LSM4/PABPN1/SRSF10/SNRNP48/CSTF1/FAM172A/SF3A2/PPIE/HNRNPL/SNRNP27/CPSF1/SREK1/DNAJC8/PRPF6/NCBP1/RBM4B/RBM17/POLR2C/MAGOH/LSM6/PUF60/HNRNPF/SAP18/CACTIN/FRG1/SNW1/HNRNPD/RBMX2/SNRPB/CDK13/CPSF4/POLR2I/RNU12/SNIP1/FIP1L1/PRPF4/DBR1/RNPS1/CELF3/CHERP/PRCC/RBM15/HSPA8/PRPF38A/EIF4A3/SNUPN/POLR2L/DHX15/RBM41/POLR2D/SRSF1/WDR…
GO:0005874	CC	GO:0005874	microtubule	396	-0.29768255072584	-1.42039433534	0.000232169351530347	0.00859007644334461	0.00751919452159151	7154	tags=33%, list=21%, signal=26%	ARL3/BAG2/SS18/EML4/KIF23/EML6/CFAP20/CKAP2/CLASP2/SYBU/CDK5RAP2/RMDN3/KIF3A/MAPRE2/SARM1/DYNC1I2/TUBB/EIF3A/TUBGCP5/ODF2/HSPH1/TTLL1/DNAH5/TBCA/TCP1/DNAH12/TEKT1/CDC16/DYNLL1/JAKMIP1/RMDN1/MTA1/KIF9/CENPJ/APC2/MAPT/CALM1/CDK2AP2/KLHL22/AURKA/RPGRIP1L/CSPP1/HAUS5/KIF19/ARFGEF2/KIFAP3/KNTC1/PRC1/CCT6A/TIAM1/DNAL1/CEP57/TMEM214/HAUS6/TPPP3/ZW10/SRPRB/EML5/TUBG1/FAM161A/PCNT/TTLL6/KIF16B/LRPPRC/CCT8…
GO:0071621	BP	GO:0071621	granulocyte chemotaxis	113	0.453181746948681	1.72933047541391	0.000232892015747715	0.00859007644334461	0.00751919452159151	3806	tags=30%, list=11%, signal=27%	MAPK3/DYSF/IL1RN/PPBP/CCL8/MDK/CXCR1/C5AR2/DAPK2/C5AR1/CXCR2/C3AR1/IL36B/IL1B/PF4/MAPK14/S100A12/CAMK1D/THBS1/CSF3R/BST1/AKIRIN1/ITGA9/PF4V1/MOSPD2/CCL23/S100A8/CSF1/MPP1/CCL20/IL17RA/CCL16/S100A9/CXCL11
GO:0006511	BP	GO:0006511	ubiquitin-dependent protein catabolic process	587	-0.278880458455465	-1.3671501662703	0.000236450231615967	0.00869414979365501	0.00761029356717729	9877	tags=41%, list=28%, signal=30%	IFI27/ZFAND2B/DVL1/PSMA5/HSPA5/PPP2R5C/ARMC8/UBE2S/ANAPC4/RNF6/UBE3C/SHH/PSMC5/USP21/FAF2/FBXW5/KLHL15/KEAP1/PSMD8/UCHL5/BCAP31/TAF9/PSMB7/BIRC6/SENP1/SKP2/UBA6/SH3RF2/LRRC29/PSMD5/PRICKLE1/PSMC2/ANAPC16/HUWE1/SOCS4/RNF5/PSMB5/ANAPC7/PSME2/ANAPC15/PSMA6/FBXW4/FBXL16/NEDD8/SOCS5/CUL2/UBXN1/PSMA3/UBAP1L/CSNK2A1/VCP/HERPUD1/LATS1/USP20/FBXW11/USP10/PSMB6/UBR3/PSMC4/FBXL18/PSMD7/DAB2/AGAP3/SYVN1/CUL5…
GO:0051640	BP	GO:0051640	organelle localization	595	-0.276266111883402	-1.35714154148372	0.000246145057424917	0.0090225158782183	0.00789772389220516	9307	tags=37%, list=27%, signal=27%	RAB6A/NPPA/ADORA2B/TRAPPC2L/DOCK7/FBF1/HAUS1/MKS1/EXOC4/PCM1/ARHGAP21/GOSR1/HTT/STK25/STXBP1/SEC24C/SLIT1/VPS45/DNM1L/SEC23A/CCDC155/ANKRD28/STX19/SFI1/MAP2/TRAPPC2/GOSR2/BLOC1S6/PDCD6/NLGN2/NDC80/DYNC1H1/TERF1/MAP4/SAR1B/SYNE3/SEC31A/NUBP1/KAT2A/MAGI2/ATM/DLG1/SNPH/EXOC5/WASL/PINX1/PPP6R3/FYCO1/USO1/RAN/NMD3/TUBA4A/MLH1/AP1AR/CDCA8/SLC9A3R1/KIT/WDR11/MSTO1/KIF23/CLASP2/SYBU/EXOC6B/RANBP2/CDK5RAP…
GO:0140013	BP	GO:0140013	meiotic nuclear division	156	-0.386156659520994	-1.66477067183588	0.000253923462643419	0.00927881928662624	0.00812207523495244	6486	tags=32%, list=19%, signal=26%	UBR2/BRIP1/CCNB1IP1/CENPC/RAD50/EME2/FBXO43/TDRKH/SPIRE2/AURKA/RAD51C/CCNA1/CKS2/TOP2B/HELQ/MND1/SUN1/CDC20/PSMC3IP/CCNE1/MSH5/RAD1/NDC1/FANCM/TOP2A/RNF212B/ERCC4/P3H4/PLK1/MEI1/TTK/CDC25B/PTTG1/KIF18A/CALR/PTTG3P/ESPL1/CCNE2/FBXO5/RAD54L/SMC2/EME1/RAD51/ASPM/RAD54B/C11orf80/BUB1B/NUF2/BUB1/TRIP13
GO:0006303	BP	GO:0006303	double-strand break repair via nonhomologous end joining	59	-0.520667977328483	-1.91344807459755	0.000257172586553907	0.00936854333054247	0.00820061383049575	8340	tags=49%, list=24%, signal=37%	POLQ/XRCC1/BRCC3/ATM/MLH1/PAXIP1/UBE2V2/UVRAG/HERC2/RAD50/WRAP53/XRCC6/SETMAR/RNF8/DCLRE1B/POLA1/BARD1/PSMD14/POLL/UBE2N/DCLRE1A/RNF168/PRPF19/MDC1/LIG4/USP51/ERCC4/SMCHD1/AUNIP
GO:0006271	BP	GO:0006271	DNA strand elongation involved in DNA replication	17	-0.734542069516295	-2.05036265319623	0.000260797536133989	0.00947136405842915	0.00829061641183839	6120	tags=71%, list=18%, signal=58%	LIG1/POLD2/POLA1/PCNA/RFC4/RFC3/MCM3/MCM4/GINS3/GINS1/GINS4/GINS2
GO:0000463	BP	GO:0000463	maturation of LSU-rRNA from tricistronic rRNA transcript (SSU-rRNA, 5.8S rRNA, LSU-rRNA)	14	-0.789173611198516	-2.09733414829095	0.000264883074081213	0.00959022982632072	0.00839466377819536	7213	tags=93%, list=21%, signal=74%	RPL7L1/BOP1/RPL7/FTSJ3/NOL9/RPL35/RPF2/GTPBP4/DDX18/ZNHIT6/ZNHIT3/WDR12/URB1
GO:0034708	CC	GO:0034708	methyltransferase complex	110	-0.42575820185034	-1.73474565848001	0.00027111302715968	0.00978577082435994	0.00856582765675923	10421	tags=58%, list=30%, signal=41%	ZC3H13/PRDM4/KDM4D/SNRPD1/INO80C/PAGR1/MTF2/TAF9/C17orf49/CXXC1/ZNF451/SUZ12/TRIM37/KDM4A/SNRPB/PHF19/CBLL1/RBM15/RNF2/SIRT1/TRMT6/TAF6/PRPF31/PAXIP1/EED/RIOK1/MGA/METTL3/SNRPD3/HCFC2/SNRPG/HDAC2/ZNF507/N6AMT1/HDAC9/SETD1A/KMT2A/WDR77/WDR5/RUVBL2/KDM4C/MEN1/RNMT/PRMT1/TRMT61A/PELP1/HCFC1/CLNS1A/AEBP2/LAS1L/EZH2/SNRPE/TEX10/RBM15B/ERH/TRMT61B/ZNF827/RBBP7/SNRPF/WDR4/SNRPD2/ZNF462/RUVBL1/MCRS1
GO:0009117	BP	GO:0009117	nucleotide metabolic process	497	-0.285273523796149	-1.38566077314848	0.000271957334474437	0.00978631835000544	0.00856630692511746	7232	tags=37%, list=21%, signal=29%	POM121/PRPS2/UPRT/DLG1/STOML2/P2RX7/AASS/APP/RAN/NUP43/NTHL1/ACSL5/PRPSAP1/PMVK/LDHC/PNP/AK6/GPAM/CBR4/SULT6B1/NUP37/NUP188/ACOT7/GPD1/RANBP2/OGG1/NMRK1/NME3/PDP1/NME7/PARP1/TECR/PARK7/PANK3/ZBTB20/ADCY9/TAMM41/NUDT15/NUDT12/PDE8A/ESRRB/ACSM6/IMPAD1/NUDT17/DCTD/NUDT7/HMGCS1/GART/ADSL/ADCY2/RAD50/MLYCD/AK9/DLG2/ADAL/NUP133/PDPR/NUP155/OGT/AAAS/NADK2/DTYMK/CASK/NT5C/NAPRT/ADK/ACSS1/APRT/NUP205/FOXK…
GO:0051321	BP	GO:0051321	meiotic cell cycle	231	-0.347095936237847	-1.56826021192757	0.000273948498083423	0.00982800645251865	0.00860279798012732	5476	tags=29%, list=16%, signal=25%	EME2/SMC3/FBXO43/TDRKH/SPIRE2/NSUN2/AURKA/HUS1/RAD51C/MSH6/REC114/ZNF318/CCNA1/CKS2/TOP2B/CDC25C/HELQ/NCAPD3/MND1/ZW10/TUBG1/SUN1/CDC20/ZFP42/PSMC3IP/PDIK1L/CCNE1/SPIN1/MSH5/RAD1/PRKACB/CCNB3/WBP2NL/NDC1/FANCM/TOP2A/RNF212B/ERCC4/P3H4/PLK1/CDK2/MEI1/TTK/CDC25B/PTTG1/KIF18A/CALR/PTTG3P/ESPL1/CCNE2/FBXO5/RAD54L/SMC2/TUBGCP4/EME1/RAD51/NEK2/ASPM/EXO1/RAD54B/CDC25A/C11orf80/BUB1B/HUS1B/NUF2/BUB1/TRIP…
GO:0032496	BP	GO:0032496	response to lipopolysaccharide	314	0.354072006029806	1.52091173958974	0.000277626803192138	0.00992978532750546	0.00869188859116693	5481	tags=28%, list=16%, signal=24%	ELANE/DEFA4/CTSG/ARG1/MAPK3/LTF/DEFA3/SLPI/REN/LCN2/ADM/ALPL/MPO/CASP3/IL1RN/TRIM6/CD274/BPI/PTAFR/PPBP/IRAK3/SELP/CSF2RB/SPARC/LILRA2/NOD2/CSF2/IDO1/CNP/C5AR1/LY96/IL36B/CARD17/CITED1/HCK/IL1B/PF4/MAPK14/RPS6KA3/CD55/PTGS2/JUNB/CEBPE/SIGIRR/LILRB2/EPO/CEBPB/TLR2/AKIRIN2/PF4V1/LYN/TRIB1/SCGB1A1/S100A8/LTA/TREM2/PELI1/MAOB/IFNAR1/CARD16/LGALS9/JAK2/AKT1/ABCA1/IL6/LITAF/CXCL11/CASP1/NOTCH1/SIRPA/IR…
GO:1904949	CC	GO:1904949	ATPase complex	78	-0.467282214024304	-1.78866525618742	0.00028406608700643	0.0101294018880269	0.00886661995219626	9298	tags=56%, list=27%, signal=41%	UCHL5/C17orf49/SUZ12/DMAP1/ACTR8/GATAD2B/CSNK2A1/ZNHIT1/VCP/SMARCC1/HMGXB4/SS18/ARID1B/ANP32E/HDAC1/SMARCC2/SMARCA1/SMARCD1/PBRM1/SMARCA2/TRRAP/CHD3/ACTL6A/HDAC2/MTA1/RUVBL2/SMARCA4/ACTR6/MTA2/RFC1/BPTF/PHF10/SMARCB1/RFC4/DPF2/RBBP7/INO80/EP400/MTA3/NCR1/RUVBL1/MCRS1/DPF3/ATAD5
GO:0040007	BP	GO:0040007	growth	934	-0.254355029199719	-1.29736369504787	0.000302758281645828	0.0107634216815232	0.00942159966504059	6383	tags=23%, list=18%, signal=20%	ETNK2/ZNF830/TP53/GLI1/TBX5/EBAG9/ERCC2/PLXNA3/CCDC85B/SOCS2/SMARCA2/TRPC5/MATN2/TRIM28/PLS1/AGRN/DAG1/SPP1/EAF2/ACTL6A/YEATS4/N6AMT1/CDKN2C/PPP3CB/WDR36/ENOX2/GOLGA4/SORBS2/TRPV2/DUSP10/EPB41L5/UBE3A/DCBLD2/TMED2/BCL2/MAP2K5/ADARB1/SMPD3/WNT10B/FN1/IHH/DHCR7/MAPT/EPHA7/LTBP4/KLHL22/AURKA/RUVBL2/DSCAM/FTO/IMPACT/PPIB/SMARCA4/CAMK2D/PLAG1/URI1/CLSTN1/MSTN/ARID5B/SLC25A33/LEP/HSP90AB1/PHB/WWC2/TIAM…
GO:0030216	BP	GO:0030216	keratinocyte differentiation	298	0.36093082495788	1.54494599693915	0.000303795987168503	0.0107678799896392	0.0094255021781535	7869	tags=38%, list=23%, signal=29%	BCL11B/CASP3/REG3G/DSC2/KRTAP12-1/KRT76/KRTAP10-3/PSAP/SPRR3/EVPL/KRT31/KRTAP4-1/LIPN/KRTAP1-5/KRTAP23-1/KRTAP5-4/KRTAP6-3/KRTAP13-4/KRTAP13-2/SPRR2E/KRTAP9-9/KRTAP19-1/LCE1B/KRTAP5-7/PAX6/KRTAP10-6/SRSF6/KRT33A/KRT37/KRT3/KRTAP19-2/KRT1/SFN/PPL/GRHL2/TGM3/LCE2D/RBPJ/KRTAP10-8/CTSV/KRT75/CERS3/KRTAP4-3/LCE3D/FOXC1/FURIN/CELA2A/FOSL2/FOXN1/KRTAP5-6/DSC3/KRTAP27-1/NOTCH1/SPRR2F/PI3/CTSL/KRT19/SPRR2…
GO:0090329	BP	GO:0090329	regulation of DNA-dependent DNA replication	52	-0.532761224910984	-1.93176454086424	0.000311397286685728	0.0110042580082385	0.00963241212990993	7224	tags=54%, list=21%, signal=43%	SMC1A/DBF4/ZNF830/CDC7/SMC3/RFC5/TIMELESS/BLM/WRNIP1/SMARCAL1/MSH6/E2F8/TERF2/ZRANB3/GMNN/RFC4/TIPIN/CDK2/INO80/RFC3/DONSON/FGFR1/FBXO5/CHEK2/CDT1/DSCC1/ZNF365/E2F7
GO:0010389	BP	GO:0010389	regulation of G2/M transition of mitotic cell cycle	189	-0.373584001225212	-1.65075271097642	0.000314002220989806	0.0110631886995304	0.00968399622628419	10469	tags=53%, list=30%, signal=37%	HAUS3/PSMC3/YWHAG/HAUS7/HSPA2/CUL1/HAUS8/PSMA5/HAUS2/PSMC5/CEP192/RAD51B/PSMD8/SIN3A/HAUS1/PSMB7/PCM1/PSMD5/PSMC2/PSMB5/PSME2/SFI1/PSMA6/PSMA3/DYNC1H1/PSMB6/PSMC4/PSMD7/ATM/PSMD3/PSMA2/PINX1/APP/PSMB2/TUBA4A/ZFYVE19/PSMB4/USP47/RBX1/CDK5RAP2/ZNF830/PSMD11/PLK4/DYNC1I2/TUBB/ODF2/CDC7/PKIA/ALMS1/NEDD1/DYNLL1/CEP70/CENPJ/WNT10B/AURKA/HUS1/BLM/HAUS5/RAD51C/CEP57/CDC25C/OFD1/HAUS6/PSMD14/CEP72/TUBG1/C…
GO:0061844	BP	GO:0061844	antimicrobial humoral immune response mediated by antimicrobial peptide	60	0.533525894222991	1.84975022992904	0.00031611406846307	0.011068050141691	0.00968825161673413	6140	tags=35%, list=18%, signal=29%	ELANE/DEFA4/LTF/DEFA3/CAMP/REG3G/PPBP/PF4/S100A12/PGLYRP1/SPAG11B/PF4V1/S100A9/CXCL11/DEFB1/SEMG1/CXCL1/DEFB4A/KLK3/PGC/DEFB118
GO:0003688	MF	GO:0003688	DNA replication origin binding	24	-0.664748103950427	-2.00443145936101	0.000316149840104929	0.011068050141691	0.00968825161673413	6111	tags=75%, list=18%, signal=62%	MCM7/MCM9/KAT7/MCM10/DHX9/MCM5/ORC3/MCM8/MCM2/GRWD1/POLA1/HSPD1/MCM3/ORC5/MCM6/MCM4/CDC45/ORC6
GO:0006753	BP	GO:0006753	nucleoside phosphate metabolic process	504	-0.283294881333135	-1.37552250389289	0.00031747178476224	0.011068050141691	0.00968825161673413	7232	tags=34%, list=21%, signal=27%	PMVK/LDHC/PNP/AK6/GPAM/CBR4/SULT6B1/NUP37/NUP188/ACOT7/GPD1/RANBP2/OGG1/NMRK1/NME3/PDP1/NME7/PARP1/TECR/PARK7/PANK3/ZBTB20/ADCY9/TAMM41/NUDT15/NUDT12/PDE8A/ESRRB/ACSM6/IMPAD1/NUDT17/DCTD/NUDT7/HMGCS1/GART/ADSL/ADCY2/RAD50/MLYCD/AK9/DLG2/ADAL/NUP133/PDPR/NUP155/OGT/AAAS/NADK2/DTYMK/CASK/NT5C/NAPRT/ADK/ACSS1/APRT/NUP205/FOXK2/SLC25A12/PDHX/DCTPP1/THEM4/REXO2/UQCC3/ELOVL4/DNAJC30/FASN/MCEE/CDS1/ITPA…
GO:2001020	BP	GO:2001020	regulation of response to DNA damage stimulus	193	-0.36322354868367	-1.61158348100563	0.000317891129207257	0.011068050141691	0.00968825161673413	6945	tags=36%, list=20%, signal=29%	USP1/USP47/PAXIP1/OGG1/TRIP12/TP53/WDR76/PARP1/UBE2V2/SPRED1/TRIAP1/DHX9/TRIM28/ATR/NSMCE4A/SPRED2/WDR70/RPA2/EYA2/SMYD2/BCL2/WRAP53/TMEM161A/MGMT/MAPT/SPIRE2/BCLAF1/TIMELESS/WRNIP1/CUL4A/EEF1E1/SETMAR/RAD51AP1/RNF8/TERF2/TRIM32/ETAA1/UBE2N/CCAR2/PCNA/POLH/TAF9B/RNASEH2B/RNF168/MYC/RPL26/RINT1/MIF/USP51/KDM1A/CBX8/ERCC4/RPS3/CRY1/PYHIN1/ACKR3/FBXO5/PARPBP/EGFR/CHEK2/AXIN2/DYRK3/RAD51/PSMD10/FBXO4…
GO:0006369	BP	GO:0006369	termination of RNA polymerase II transcription	35	-0.612589800192223	-2.02440022288587	0.000330136715578388	0.0114605989822697	0.0100318633541854	10568	tags=74%, list=30%, signal=52%	SLBP/LSM11/PABPN1/SCAF8/CSTF1/CPSF1/NCBP1/SNRPB/CPSF4/FIP1L1/WDR33/CSTF2T/CPSF3/CSTF3/SNRPD3/SNRPG/SYMPK/NUDT21/TTF2/CSTF2/SNRPE/SNRPF/NCBP2/MAZ/ZNF473/SSU72
GO:0050701	BP	GO:0050701	interleukin-1 secretion	59	0.53064451924898	1.83993636883911	0.000335673497647259	0.0116186342895325	0.0101701971890966	3977	tags=39%, list=11%, signal=35%	IL1R2/PANX2/PML/ORM2/ORM1/AIM2/LILRA5/LILRA2/NOD2/TLR6/CARD17/F2RL1/NLRP12/TLR8/NLRC4/FZD5/PYDC1/CARD16/LGALS9/HMGB4/ABCA1/PANX3/CASP1
GO:0006221	BP	GO:0006221	pyrimidine nucleotide biosynthetic process	43	-0.568981036342083	-1.95298209738002	0.000339330703716102	0.0117108780583659	0.010250941388038	7092	tags=51%, list=20%, signal=41%	GPAM/NME3/NME7/TAMM41/DCTD/DTYMK/CDS1/NME2/AGPAT5/UMPS/PRPS1/CAD/DHODH/ERH/NME1/LCLAT1/CTPS1/SHMT1/UCK2/TYMS/AK5/CMPK2
GO:0017116	MF	GO:0017116	single-stranded DNA helicase activity	20	-0.686458298992059	-1.99249857549738	0.000352526297727777	0.012130810180994	0.0106185226705482	8742	tags=80%, list=25%, signal=60%	CHTF18/POLQ/DNA2/DHX9/MCM5/RFC5/RAD18/WRNIP1/MCM2/HELQ/RFC4/PIF1/RFC3/MCM6/RAD51/DSCC1
GO:0097504	CC	GO:0097504	Gemini of coiled bodies	12	-0.79821413539034	-2.04102768112973	0.000357230312507868	0.0122569458678208	0.0107289336513608	5231	tags=83%, list=15%, signal=71%	HABP4/NPAT/DDX20/GEMIN6/GEMIN4/SMN1/GEMIN2/GEMIN5/GEMIN8/SMN2
GO:0051287	MF	GO:0051287	NAD binding	56	-0.521791069325865	-1.9111987256928	0.000367732990644156	0.0125807318509361	0.0110123548533101	7177	tags=45%, list=21%, signal=35%	SIRT1/GPD1/UXS1/PARP1/PARP15/CTBP1/HIBADH/CRYL1/NNT/HADH/NDUFV1/IDH3A/NUDT6/RNLS/GPD1L/HSD17B8/QDPR/BDH2/HPGD/SIRT4/UGDH/PHGDH/LDHB/ME3/MDH1
GO:0071166	BP	GO:0071166	ribonucleoprotein complex localization	124	-0.403403606155298	-1.68792722109753	0.000372944174917213	0.0127221390073638	0.0111361334858912	10568	tags=68%, list=30%, signal=47%	SRSF7/XPO1/SRSF5/TSC1/EIF5A/THOC6/CDC40/SUPT6H/EIF6/SARNP/ZC3H11A/SLBP/SEC13/U2AF2/THOC1/NUP85/PABPN1/UPF2/SSB/NUP62/NUP93/CPSF1/NCBP1/MCM3AP/MAGOH/FYTTD1/DDX19B/SMG1/CPSF4/FIP1L1/EIF4E/RNPS1/POM121/EIF4A3/RAN/NUP43/NMD3/POLR2D/SRSF1/WDR33/NUP37/NUP188/PRPF31/RANBP2/THOC2/THOC3/CPSF3/ZNF593/SDAD1/SYMPK/NUP133/NUP155/SRRM1/RPS15/AAAS/MAGOHB/SMG6/NUP205/RRS1/LTV1/NUP210/NUP107/SRSF3/NUP54/NOL6/DDX3…
GO:0000123	CC	GO:0000123	histone acetyltransferase complex	83	-0.454719158623961	-1.76001433517796	0.000382069508885333	0.0129958686264369	0.011375738600666	9224	tags=51%, list=27%, signal=37%	TAF9/KAT7/DMAP1/EPC2/TAF5L/KAT2A/KANSL3/BRPF3/MORF4L2/SUPT7L/BRD1/TADA1/TAF6/MBIP/ING5/MAP3K7/JADE2/TRRAP/ACTL6A/YEATS4/OGT/WDR5/RUVBL2/TAF2/MEAF6/POLE3/KAT6B/HCFC1/ZZZ3/TAF5/MRGBP/PHF10/TAF9B/CREBBP/DPF2/EP400/JADE1/MSL3/RUVBL1/MCRS1/DPF3/TAF10
GO:1905818	BP	GO:1905818	regulation of chromosome separation	62	-0.49544133982024	-1.8373314927868	0.000384573510234321	0.0130434515554474	0.0114173896035991	8842	tags=65%, list=25%, signal=48%	NSMCE2/PSMG2/ANAPC15/NDC80/CSNK2A1/ATM/ZNF207/ANAPC11/XRCC3/CDK5RAP2/ANAPC5/GEN1/CSNK2A2/KLHL22/CDC23/ZW10/CDC20/ANAPC1/CENPE/RIOK2/PLK1/USP44/TTK/MAD1L1/SPDL1/PTTG1/CUL3/PCID2/AURKB/PTTG3P/ESPL1/MAD2L1/FBXO5/CDT1/CENPF/CCNB1/DLGAP5/BUB1B/BUB1/TRIP13
GO:0005775	CC	GO:0005775	vacuolar lumen	163	0.401656172571799	1.610154424678	0.000386740311826497	0.0130793578810548	0.0114488196669494	5276	tags=25%, list=15%, signal=21%	PLAC8/ELANE/CTSG/ARG1/DEFA3/AZU1/CSPG4/MPO/ORM2/BPI/PSAP/GCA/GPC3/SDC3/DAPK2/ACAN/RNASE2/PRTN3/BCAN/MNDA/HEBP2/CTSV/IMPDH1/SDCBP/CPPED1/SDC4/CTSS/TCN2/PRKCD/CTSA/HPSE/GALNS/CSPG5/CTSL/GBA/PSMD1/FTL/SPACA7/RETN/UNC13D/PPT1
GO:0051673	BP	GO:0051673	membrane disruption in other organism	9	0.837054910348014	1.85098403882078	0.000396223691495689	0.0133617949449246	0.0116960467128727	106	tags=33%, list=0%, signal=33%	DEFA4/LTF/DEFA3
GO:0120114	CC	GO:0120114	Sm-like protein family complex	81	-0.46793514711862	-1.80234951427738	0.000404696393768439	0.0136086368537005	0.0119121160738858	8355	tags=52%, list=24%, signal=39%	RBMX2/SNRPB/RNU12/PRPF4/PHF5A/PRPF31/PRPF8/SNRPD3/SNRPG/LSM8/SNRNP200/SNRPN/STRAP/TGS1/SNRNP40/LUC7L2/PRPF40B/EFTUD2/SF3A3/SF3B5/PRPF39/SNRPA1/DDX20/LSM2/GEMIN6/SNRPC/HTATSF1/GEMIN4/CLNS1A/SMN1/SNRPE/SNRPB2/LSM5/GEMIN2/GEMIN5/LSM7/PPIH/SNRPF/SNRPD2/GEMIN8/LUC7L3/SMN2
GO:0042110	BP	GO:0042110	T cell activation	447	-0.290288223936435	-1.40352614904586	0.000408315262587742	0.0136913211486452	0.0119844925307975	3848	tags=22%, list=11%, signal=20%	DROSHA/GATA3/CLC/SMAD3/DPP4/CD27/LY9/CLECL1/PATZ1/SPN/CCL5/SLAMF6/GPR183/THEMIS/NFATC2/SOD1/TNFSF11/ZMIZ1/DTX1/GPR18/ZBTB16/PRNP/LIG4/CD28/IL21/IFNK/BTLA/ZP3/WNT1/CD40LG/RHOH/HSPD1/RAG1/IL7R/SMAD7/CARD11/CTPS1/CAMK4/RORA/IFNL1/LAX1/MAD1L1/RPS3/PRKCQ/FYN/IL23A/SATB1/ZAP70/JAG2/ADA/RASGRP1/NRARP/ZC3H8/RORC/CD7/CD3G/CCR7/TNFRSF18/FZD7/SH3RF1/EBI3/ERBB2/CD3D/ITK/YES1/IL23R/DLG5/TBX21/ICOS/SASH3/CD1C/…
GO:0000018	BP	GO:0000018	regulation of DNA recombination	80	-0.472195328569354	-1.80981774101122	0.000410392301840888	0.013721983962119	0.0120113327644798	8871	tags=50%, list=26%, signal=37%	PARP3/RMI2/EXOSC3/APLF/POLQ/IL10/TFRC/MMS19/MLH1/PAXIP1/IL27RA/ZSCAN4/PARP1/ERCC2/RAD50/RPA2/CLCF1/WRAP53/TIMELESS/BLM/MSH6/RAD51AP1/TERF2/WRN/ZRANB3/ALYREF/SMARCAD1/CD28/USP51/KDM1A/IL7R/PARPBP/TBX21/RAD51/MSH2/ZNF365/ATAD5/IL4/CHEK1/SMCHD1
GO:0007127	BP	GO:0007127	meiosis I	104	-0.437512150275298	-1.76431329419468	0.000416889880780294	0.0138997199406037	0.012166911286339	6486	tags=36%, list=19%, signal=29%	UBR2/BRIP1/CCNB1IP1/CENPC/RAD50/EME2/AURKA/RAD51C/CCNA1/CKS2/TOP2B/HELQ/MND1/SUN1/PSMC3IP/CCNE1/MSH5/NDC1/FANCM/TOP2A/RNF212B/ERCC4/P3H4/PLK1/MEI1/CDC25B/PTTG1/PTTG3P/ESPL1/CCNE2/FBXO5/RAD54L/EME1/RAD51/RAD54B/C11orf80/TRIP13
GO:0007131	BP	GO:0007131	reciprocal meiotic recombination	48	-0.555405712321604	-1.95273319323076	0.000418063253318167	0.0138997199406037	0.012166911286339	8177	tags=48%, list=24%, signal=37%	RAD51D/ATM/MLH1/UBR2/BRIP1/CCNB1IP1/RAD50/EME2/RAD51C/TOP2B/HELQ/MND1/PSMC3IP/MSH5/FANCM/TOP2A/ERCC4/RAD54L/EME1/RAD51/RAD54B/C11orf80/TRIP13
GO:0009225	BP	GO:0009225	nucleotide-sugar metabolic process	36	-0.584359856227147	-1.94346865167776	0.000426668506207973	0.0141459785920581	0.0123824701018074	8620	tags=58%, list=25%, signal=44%	GNPDA1/DPAGT1/GMDS/PMM2/GFPT1/UXS1/PMM1/GNE/PGM3/TGDS/MPI/SLC35A3/EXTL2/GMPPB/GNPNAT1/GNPDA2/UGDH/UAP1/FUT8/SLC35D1/GFPT2
GO:0044283	BP	GO:0044283	small molecule biosynthetic process	678	-0.265849264523463	-1.32515981195661	0.000428077430954143	0.0141529353432822	0.0123885595896061	6644	tags=28%, list=19%, signal=23%	RANBP2/OGG1/ABHD1/FGF2/CARNS1/NME3/MTHFD1L/ATF4/MDH2/DDB1/CYP7B1/NME7/DHFR/ALDH8A1/TECR/PARK7/AACS/PCBD2/NDUFAB1/LSS/NUDT15/NUDT12/PDE8A/ACSM6/CHST14/IMPAD1/FOXO1/NUDT17/NUDT7/HMGCS1/GART/ASNS/PCK2/PLCG1/CYP3A4/MLYCD/OSBPL3/MMAA/PLTP/ENOPH1/MTR/ADAL/ISYNA1/OGT/AASDHPPT/DTYMK/SMPD3/COQ6/DHCR7/MOXD1/NT5C/ADK/ACSS1/APRT/NUS1/PSPH/SLC25A12/NFYB/DCTPP1/ARV1/ELOVL4/COQ5/SREBF2/FASN/FADS2/ITPA/NUDT9/DCN…
GO:0046649	BP	GO:0046649	lymphocyte activation	639	-0.269119991634	-1.33865086761598	0.000429294242341573	0.0141535193920603	0.0123890708279404	3783	tags=20%, list=11%, signal=18%	GATA3/HELLS/LRRC8A/PURA/CLC/SMAD3/DPP4/CD27/LY9/IMPDH2/IKZF3/CLECL1/SLC39A10/PATZ1/DNAJB9/SPN/CCL5/SLAMF6/GPR183/THEMIS/NFATC2/RNF168/SOD1/TNFSF11/ZMIZ1/DTX1/GPR18/TCF3/ZBTB16/UNG/PRNP/LIG4/MIF/CD28/IL21/TPD52/IFNK/BTLA/ZP3/WNT1/CD40LG/RHOH/HSPD1/MMP14/RAG1/IL7R/SMAD7/CARD11/CTPS1/CAMK4/CD320/RORA/IFNL1/LAX1/ITM2A/CR2/DOCK10/MAD1L1/RPS3/PRKCQ/BLNK/FYN/IL23A/SATB1/ZAP70/NCR1/JAG2/ADA/IL21R/PCID2/R…
GO:0048812	BP	GO:0048812	neuron projection morphogenesis	632	-0.263575092331763	-1.30892231212756	0.000446737416737399	0.0146875814199207	0.0128565540104899	5724	tags=21%, list=16%, signal=18%	NPTX1/PLCG1/ANK3/PPP3CB/DHX36/WDR36/GOLGA4/TRPV2/UBE3A/BCL2/GRIN1/TRIO/ADARB1/NTF4/FN1/MAPT/PIK3R1/CUL7/NYAP1/EPHA7/PLXND1/PTPRO/AURKA/DSCAM/PPP1R9A/IMPACT/NFIB/DVL2/NLGN1/HSP90AB1/EEF2K/TIAM1/SPTAN1/RAPH1/TOP2B/EFNB3/GRB7/FBXO31/EZR/AFG3L2/GATA3/ULK2/ANAPC2/NEO1/MEGF8/ROBO1/UGT8/SYT17/UST/PLXNA1/NSMF/RNF157/STK26/RPL24/SPTBN1/CELSR3/NLGN3/AMIGO1/RYK/PRKCA/FSTL4/SMO/SRCIN1/EPHA1/CDKL3/CYFIP2/KIRR…
GO:0005198	MF	GO:0005198	structural molecule activity	682	-0.262935803014424	-1.31009399806014	0.000449954253044629	0.0147123851178467	0.0128782655552928	8001	tags=36%, list=23%, signal=28%	MRPL36/RPL22/SEC31A/CLDN23/MRPS34/CPOX/MRPL15/POM121/MRPS12/CRYBB1/DLG1/CRELD1/COPB1/MRPL55/MRPL46/DSPP/TUBA4A/NUTF2/CILP/RPS27/BSN/VILL/KRT10/TLN2/MRPS14/MYBPC2/RPL7L1/RPL11/SNTG1/SPAG4/RPS10/MRPL54/MRPL47/RPL7/RPL14/RPL12/ERVK13-1/MRPS2/NUP188/MUC4/MRPL35/MRPL13/MRPL16/TGFBI/COL4A4/MRPS25/CROCC/RPL8/PSMD11/COL4A6/CYLC1/DAP3/RPL31/TUBB/MATN2/MRPS30/MRPL24/MRPL22/EIF3A/MRPL19/RPL13/PLS1/ODF2/AGRN…
GO:0016779	MF	GO:0016779	nucleotidyltransferase activity	117	-0.403845244390253	-1.6666286034209	0.000449984836697675	0.0147123851178467	0.0128782655552928	9624	tags=51%, list=28%, signal=37%	FICD/MTPAP/POLG/GMPPA/POLR2C/ABL1/ZNRD1/POLR3K/PNPT1/TERF1/POLQ/POLD1/GDPGP1/POLR2I/NMNAT3/PRIMPOL/POLR2L/POLR2D/YRDC/THG1L/TUT1/POLR2K/POLR2B/POLR3B/TAMM41/POLR3H/POLD2/MED20/POLR2H/RNGTT/TWISTNB/POLRMT/EIF2B3/DKC1/RPAP1/CDS1/PRIM1/POLR3D/POLG2/POLR3A/POLE3/TERF2/POLR2G/POLR3F/POLR3E/POLA1/GPHN/POLL/POLR1B/POLH/POLA2/PRIM2/PCYT1B/GMPPB/POLR1E/UAP1/USP14/POLR3G/POLE2/POLR1A
GO:0002685	BP	GO:0002685	regulation of leukocyte migration	184	0.399907257066789	1.63039139091908	0.000456815600070898	0.0148944600210961	0.0130376420898397	5133	tags=28%, list=15%, signal=24%	CD99L2/ELANE/MAPK3/IL1R1/DYSF/CYP19A1/MADCAM1/PTAFR/ITGA2B/ADAM8/APOD/CCL8/SELP/FPR2/MDK/C5AR2/DAPK2/C5AR1/CXCR2/C3AR1/F2RL1/MAPK14/CAMK1D/THBS1/ADORA1/P2RY12/BST1/AIF1/AKIRIN1/CCR1/LYN/MOSPD2/CSF1/MPP1/TREM2/CCL20/CRK/LGALS9/VEGFC/AKT1/CXCL12/IL6/TNFSF14/CCL7/MST1L/VEGFA/ICAM1/DOCK8/TNFRSF14/ADAM17/DUSP1
GO:0035825	BP	GO:0035825	homologous recombination	49	-0.546774681855343	-1.93642512839559	0.000458782651917317	0.0149173874396146	0.0130577112616165	8177	tags=47%, list=24%, signal=36%	RAD51D/ATM/MLH1/UBR2/BRIP1/CCNB1IP1/RAD50/EME2/RAD51C/TOP2B/HELQ/MND1/PSMC3IP/MSH5/FANCM/TOP2A/ERCC4/RAD54L/EME1/RAD51/RAD54B/C11orf80/TRIP13
GO:0042788	CC	GO:0042788	polysomal ribosome	32	-0.592163666851616	-1.90000662573799	0.000467636737232577	0.0151635066196596	0.0132731479928795	8366	tags=78%, list=24%, signal=59%	PNPT1/RPL19/RPS29/RPL11/LARP1/RPL8/RPL31/DHX9/RPL38/EIF3H/EEF2/RPL36A/RPS28/RPL30/RPL7A/RPL41/RPL10A/RPL18A/RPL6/RPS26/RPL18/RPL24/RPL36/RPL39/RPS23
GO:1902850	BP	GO:1902850	microtubule cytoskeleton organization involved in mitosis	126	-0.395274344976721	-1.66156340477723	0.000471574273010014	0.0152492908064033	0.0133482378935639	8406	tags=46%, list=24%, signal=35%	SBDS/NDC80/DYNC1H1/VCP/MAP4/TNKS/ZNF207/RAN/PKD1/DRG1/SMC1A/MSTO1/KIF23/ARHGEF10/CLASP2/CDK5RAP2/BCCIP/STAG1/RCC1/SMC3/AAAS/AURKA/PRC1/MYBL2/BORA/MCPH1/ZW10/SPRY1/TUBG1/CDC20/PCNT/CENPE/MAP9/PLK2/NUSAP1/RACGAP1/PLK1/EFHC1/MZT1/TTK/SPDL1/SPICE1/AURKB/MAP10/ESPL1/MAD2L1/CHEK2/CENPA/NEK2/SPRY2/CCNB1/TPX2/KIF4A/BIRC5/KIF11/KIFC1/NUF2/SPC25
GO:0060759	BP	GO:0060759	regulation of response to cytokine stimulus	168	0.392806803009785	1.57539265400803	0.000481096728028874	0.0155147122429639	0.0135805705654397	5602	tags=26%, list=16%, signal=22%	LSM14A/ARG1/HIPK1/IL1R2/IL1R1/IL1RN/TRIM6/SOCS3/ANGPT1/IRAK3/CCDC3/F2RL1/CREBRF/CD300LF/LRRC70/IFNGR2/SIGIRR/HPX/PTPRC/TLR2/HSPA1A/CSF1/TREM2/PYDC1/TNFRSF1A/CARD16/JAK2/NLRC5/KLF4/IL6/CASP1/RBCK1/PARP9/IRAK1/PIAS1/HSPA1B/RNASEL/PALM3/ADAM17/STAT1/PIAS4/NOL3/DCST1/TREX1
GO:0000462	BP	GO:0000462	maturation of SSU-rRNA from tricistronic rRNA transcript (SSU-rRNA, 5.8S rRNA, LSU-rRNA)	32	-0.590571940076777	-1.89489943732395	0.000490873053568273	0.0157689071590779	0.0138030762710952	8947	tags=88%, list=26%, signal=65%	RRP36/FAM207A/FCF1/MRPS11/UTP23/BMS1/KRI1/DHX37/TSR2/RPS8/TSR1/NGDN/BYSL/RRS1/PWP2/NOL10/NOP14/RPS19/RCL1/MRPS9/DCAF13/ABT1/RPS16/WDR46/UTP3/RPS14/HEATR1/UTP20
GO:0045943	BP	GO:0045943	positive regulation of transcription by RNA polymerase I	21	-0.689565970192381	-2.00622459892066	0.000491651091632693	0.0157689071590779	0.0138030762710952	6464	tags=67%, list=19%, signal=54%	ATF4/RASL11A/PWP1/NOL11/SMARCA4/WDR75/UBTF/SMARCB1/HEATR1/NCL/UTP15/WDR43/ERBB2/EIF2AK3
GO:0097094	BP	GO:0097094	craniofacial suture morphogenesis	18	-0.695027520523042	-1.98103089885823	0.000494753274502556	0.0158254008101725	0.0138525271409003	3600	tags=39%, list=10%, signal=35%	MEGF8/TGFB3/MMP14/TIFAB/DCANP1/GLI3/RAB23
GO:0043966	BP	GO:0043966	histone H3 acetylation	58	-0.510216678495179	-1.8707130969238	0.000502458574080778	0.0160284285131768	0.0140302443943182	9812	tags=60%, list=28%, signal=43%	BRPF1/TAF6L/SIN3A/TAF9/KAT7/MCM3AP/ZNF451/TRIM16/NAP1L2/LIF/TAF5L/PIH1D1/KAT2A/BRPF3/SUPT7L/SIRT1/BRD1/TADA1/MBIP/ING5/MAP3K7/JADE2/KMT2A/WDR5/MEAF6/POLE3/KAT6B/GATA3/TAF9B/SMARCB1/JADE1/LEF1/IRF4/CHEK1/TAF10
GO:0070125	BP	GO:0070125	mitochondrial translational elongation	87	-0.441691945344558	-1.71733738264633	0.000503901385826595	0.0160311268380359	0.0140326063324955	10098	tags=84%, list=29%, signal=60%	MRPL27/MRPS15/CHCHD1/MRPS18A/MRPL43/MRPL17/PTCD3/MRPS7/MRPL33/MRPL20/MRPS16/MRPL12/MRPL23/MRPS11/MRPS31/MRPL42/MRPL36/MRPS34/MRPL15/MRPS12/MRPS10/TUFM/MRPL55/GFM1/MRPL46/MRPL38/MRPS14/MRPL54/MRPL47/MRPS2/MRPL35/MRPL13/MRPL16/OXA1L/MRPS26/MRPS25/DAP3/MRPS30/MRPL24/MRPL22/MRPL19/MRPL52/MRPL10/MRPL18/MRPL21/MRPS22/MRPL50/MRPS6/MRPL14/MRPL32/MRPL11/MRPL40/MRPS28/MRPL34/MRPS21/MRPL30/MRPL49/MRPS35/MRP…
GO:0042834	MF	GO:0042834	peptidoglycan binding	15	0.752211845955831	1.92650010812125	0.000505968463026636	0.0160536176588801	0.0140522933350493	2971	tags=40%, list=9%, signal=37%	REG3G/NOD2/PGLYRP1/TLR2/PGLYRP2/TREM2
GO:0006956	BP	GO:0006956	complement activation	71	0.496495848462589	1.7714505878113	0.000509709022109116	0.0161232446435266	0.0141132402713149	7606	tags=55%, list=22%, signal=43%	C4BPA/APCS/VSIG4/COL20A1/C5AR2/CLU/C5AR1/C3AR1/CR1/IL1B/CD55/CD59/SERPING1/PROS1/CFH/KRT1/C1RL/CD46/C1R/C1QB/MBL2/MASP2/CPB2/C1S/COLEC10/SCARA3/C5/C2/C4A/C1QC/CFP/IGLL1/FCN1/FCN3/SUSD4/CRP/CPN1/CFB/CFI
GO:0045005	BP	GO:0045005	DNA-dependent DNA replication maintenance of fidelity	37	-0.593820015141439	-1.97276210656736	0.000510894984044646	0.0161232446435266	0.0141132402713149	8192	tags=62%, list=24%, signal=48%	POLD1/DNA2/PRIMPOL/ZNF830/MMS22L/GEN1/EME2/TIMELESS/BLM/SMARCAL1/SETMAR/WRN/ZRANB3/ETAA1/ALYREF/PCNA/FANCM/NUCKS1/TIPIN/DONSON/EME1/RAD51/ZNF365
GO:0070943	BP	GO:0070943	neutrophil-mediated killing of symbiont cell	8	0.867595116174742	1.86916640241197	0.000512567091543375	0.0161328783506306	0.0141216729922757	1442	tags=62%, list=4%, signal=60%	ELANE/CTSG/ARG1/AZU1/F2RL1
GO:0002183	BP	GO:0002183	cytoplasmic translational initiation	32	-0.588098058063724	-1.88696178008624	0.000525727551659928	0.0165030912027716	0.0144457332573969	9617	tags=69%, list=28%, signal=50%	EIF2S2/EIF4H/MCTS1/EIF3K/NCK1/EIF3J/EIF3G/EIF3L/EIF3F/METTL3/EIF4A1/EIF3A/EIF2D/EIF3I/EIF3H/EIF3C/EIF4A2/EIF3M/EIF3B/RBM4/EIF3E/RPL13A
GO:0007080	BP	GO:0007080	mitotic metaphase plate congression	44	-0.564135701085179	-1.93864610384277	0.000531401620388005	0.0166369584229168	0.0145629119198891	4882	tags=48%, list=14%, signal=41%	CHAMP1/RRS1/CDC23/MIS12/ZW10/BOD1/CENPE/SEH1L/KIF2C/KIF22/MAD1L1/SPDL1/KIF18A/CUL3/CDT1/CCNB1/CDCA5/KIF14/KIFC1/CHMP4A/NUF2
GO:0000794	CC	GO:0000794	condensed nuclear chromosome	92	-0.432735353703985	-1.69631934280885	0.000546166745629872	0.0169860851122451	0.0148685147287876	6326	tags=38%, list=18%, signal=31%	CCNB1IP1/CENPC/RAD50/RCC1/SMC3/AURKA/HUS1/RRS1/BLM/CENPK/ADD3/KIFAP3/TTN/NIFK/NCAPD3/NOL6/MIS12/CENPO/TUBG1/LRPPRC/RAD1/RNF212B/P3H4/PLK1/INCENP/AURKB/CENPA/RAD51/NEK2/CCNB1/CHEK1/BUB1B/HUS1B/NUF2/BUB1
GO:0046034	BP	GO:0046034	ATP metabolic process	269	-0.317345517110695	-1.46977931446966	0.000547038933010196	0.0169860851122451	0.0148685147287876	7922	tags=38%, list=23%, signal=29%	NDUFA3/POM121/NDUFS3/NDUFC1/STOML2/P2RX7/COX6A1/NDUFA6/NDUFA5/HSPA8/APP/NUP43/NDUFA1/CHCHD10/NDUFB5/LDHC/COX15/NDUFB10/NUP37/COX4I1/NUP188/DNAJC15/GPD1/RANBP2/COX5A/UQCRFS1/TP53/PARP1/PARK7/ATP1B1/ZBTB20/NDUFAB1/NDUFS4/ESRRB/NDUFB11/NDUFS5/NDUFB9/PDE12/COX7A2/AK9/NUP133/NUP155/OGT/AAAS/NDUFB4/NUP205/FOXK2/SLC25A12/UQCC2/UQCC3/NDUFS8/DNAJC30/NUP210/NUP107/SLC25A33/NDUFB2/COX7C/NDUFV1/OLA1/NUP54/ND…
GO:0030595	BP	GO:0030595	leukocyte chemotaxis	206	0.382310398486605	1.57323976579226	0.000548020548621724	0.0169860851122451	0.0148685147287876	5133	tags=28%, list=15%, signal=24%	MAPK3/AZU1/DYSF/CYP19A1/IL1RN/FFAR2/PPBP/ADAM8/CCL8/FPR2/MDK/CXCR1/C5AR2/DAPK2/C5AR1/CXCR2/C3AR1/IL36B/F2RL1/IL1B/PF4/MAPK14/S100A12/CHGA/CAMK1D/THBS1/CSF3R/BST1/CXCL16/AIF1/AKIRIN1/ITGA9/CCR1/PF4V1/LYN/MOSPD2/CCL23/S100A8/CSF1/MPP1/CCL20/IL17RA/LGALS9/CCL16/S100A9/VEGFC/CXCL12/IL6/CXCL11/TNFSF14/CCL7/MST1L/CX3CL1/VEGFA/CXCL1/CCL3L3/ADAM17/DUSP1
GO:0045740	BP	GO:0045740	positive regulation of DNA replication	35	-0.599106223528737	-1.97984160373437	0.000548309618551673	0.0169860851122451	0.0148685147287876	7857	tags=60%, list=23%, signal=46%	STOML2/DNA2/CACYBP/DBF4/GLI1/DHX9/HRAS/CDC7/FAF1/E2F8/PCNA/ATF1/CDK2/INO80/FGFR1/EGFR/CDT1/JUN/ATAD5/CDK1/E2F7
GO:0044773	BP	GO:0044773	mitotic DNA damage checkpoint	92	-0.432349727407452	-1.69480769061703	0.000570576184085564	0.0176061628751683	0.0154112904943683	6374	tags=39%, list=18%, signal=32%	ZNF830/TP53/TRIAP1/EME2/RPA2/RPS27L/CNOT7/AURKA/HUS1/BLM/CNOT6L/PRMT1/E2F8/CDC25C/FBXO31/PCNA/PCBP4/E2F1/MDC1/RPL26/RINT1/PLK2/GTSE1/TIPIN/RGCC/CDK2/DONSON/STK33/CHEK2/EME1/MSH2/CCNB1/CDK1/E2F7/CLSPN/HUS1B
GO:0090543	CC	GO:0090543	Flemming body	27	-0.625315212483454	-1.93001793931611	0.000571309021536005	0.0176061628751683	0.0154112904943683	9847	tags=63%, list=28%, signal=45%	ARF6/NUP62/PDCD6IP/BIRC6/EXOC4/EXOC7/ZFYVE19/KIF23/CENPC/CHAMP1/EXOC2/RALA/RACGAP1/EXOC6/CEP55/KIF14/NTNG2
GO:0051251	BP	GO:0051251	positive regulation of lymphocyte activation	257	-0.330297073851572	-1.51348351163919	0.000585197988746372	0.0179872183884725	0.0157448417202457	4301	tags=29%, list=12%, signal=25%	CTLA4/DUSP10/RASAL3/BCL2/CLCF1/HAVCR2/IHH/PIK3R1/CD5/MALT1/LEP/HLA-DPA1/CD6/EFNB3/GATA3/DPP4/CD27/CLECL1/SLC39A10/CCL5/GPR183/NFATC2/TNFSF11/ZMIZ1/ZBTB16/MIF/CD28/IL21/BTLA/ZP3/CD40LG/HSPD1/MMP14/RAG1/IL7R/CARD11/CD320/RPS3/PRKCQ/FYN/IL23A/ZAP70/ADA/PCID2/RASGRP1/CCR7/EBI3/YES1/TOX/IL23R/TBX21/ICOS/SASH3/KLRK1/IGLL5/ZBTB1/XBP1/CCR2/MSH2/TMIGD2/IFNG/RARA/CD81/ATAD5/XCL1/GLI3/IL4/CD38/CD160/PRKCZ/I…
GO:0000727	BP	GO:0000727	double-strand break repair via break-induced replication	11	-0.786302344791528	-1.93718470608692	0.000598786774207103	0.0183570916778349	0.0160686047541838	5657	tags=82%, list=16%, signal=69%	CDC7/MCM5/MCM2/MCM3/MCM6/MCM4/CDC45/GINS4/GINS2
GO:0015931	BP	GO:0015931	nucleobase-containing compound transport	232	-0.339069342451195	-1.52821963991651	0.000602861375372739	0.0184099060324968	0.0161148350070638	8366	tags=43%, list=24%, signal=33%	PNPT1/SMG1/CPSF4/RANBP17/EPG5/FIP1L1/EIF4E/RNPS1/TNKS/POM121/P2RX7/EIF4A3/RAN/NUP43/NMD3/NUTF2/SNUPN/POLR2D/SRSF1/WDR33/G3BP2/CPSF6/NUP37/NPIPA1/GJA1/NUP188/SLC25A36/RANBP2/THOC2/THOC3/CPSF3/DHX9/MRPL18/ZNF593/SDAD1/SYMPK/NUP133/UPF3A/NUP155/SRRM1/SLC25A17/RPS15/AAAS/ABCC11/SLC33A1/MAGOHB/SMG6/NUP205/PHAX/RRS1/KHDRBS1/LTV1/NXT2/XPO5/NUP210/NUP107/SLC25A33/SLC25A5/TERF2/HNRNPA1L2/SRSF3/NUP54/NOL6/…
GO:0061448	BP	GO:0061448	connective tissue development	257	-0.329930189723307	-1.51180237934111	0.000603629046392972	0.0184099060324968	0.0161148350070638	5473	tags=25%, list=16%, signal=21%	TRPM4/SOX8/AMER1/SMPD3/WNT10B/IHH/GLG1/EFEMP1/MYF5/FTO/NFIB/IFT80/ARID5B/LEP/CHRDL2/THRA/BBS2/PTHLH/ALX1/SMAD3/COL6A1/CDK4/HOXC4/MAF/ZBTB16/BMPR1A/ITGB8/ADAMTS12/ACAT1/HOXB3/SLC25A25/LRP5/BMP1/SULF1/OXCT1/WNT7A/CRIP1/RORC/LTBP3/FGFR1/ANXA6/MEX3C/EVC/FOXD1/FGF9/AXIN2/BMPR2/XBP1/EIF2AK3/ID2/PPARGC1A/RARA/GPLD1/PDGFD/PTH1R/GLI3/TYMS/WNT5B/COCH/ROR2/COL6A2/NOG/RUNX3/ANXA2
GO:0043515	MF	GO:0043515	kinetochore binding	6	-0.89809371386222	-1.83051150919215	0.000616717416815059	0.0187606073986292	0.016421816185675	3073	tags=83%, list=9%, signal=76%	CENPE/TTK/MAD1L1/SPDL1/CENPH
GO:0051783	BP	GO:0051783	regulation of nuclear division	184	-0.353143519684281	-1.54326567213676	0.000620209609063867	0.0188183393721872	0.0164723510024675	5502	tags=30%, list=16%, signal=25%	RCC1/SMC3/SMPD3/FBXO43/CUL7/KLHL22/AURKA/KNTC1/CDC23/UBE2C/CDC25C/SMC5/BORA/ZW10/L3MBTL1/CDC20/PHB2/ANAPC1/CENPE/RIOK2/MAP9/RAD1/CD28/NUSAP1/PLK1/USP44/LRP5/RGCC/ANLN/TTK/MAD1L1/SPDL1/PTTG1/CUL3/CALR/PCID2/AURKB/PTTG3P/ESPL1/MAD2L1/FBXO5/CDT1/PDXP/NEK2/CENPF/CCNB1/CDCA5/CHEK1/KIF11/DLGAP5/BUB1B/BUB1/MTBP/TRIP13/IGF1
GO:0051236	BP	GO:0051236	establishment of RNA localization	188	-0.353267592409407	-1.5595098205707	0.000624292675377829	0.0188663969812385	0.0165144175094518	8366	tags=45%, list=24%, signal=35%	PNPT1/TERF1/SMG1/CPSF4/RANBP17/FIP1L1/EIF4E/RNPS1/TNKS/POM121/ATM/EIF4A3/RAN/NUP43/NMD3/NUTF2/SNUPN/POLR2D/SRSF1/WDR33/G3BP2/CPSF6/NUP37/NPIPA1/NUP188/RANBP2/THOC2/THOC3/CPSF3/DHX9/MRPL18/ATR/ZNF593/SDAD1/SYMPK/NUP133/UPF3A/NUP155/SRRM1/RPS15/AAAS/MAGOHB/SMG6/NUP205/PHAX/RRS1/KHDRBS1/LTV1/NXT2/XPO5/NUP210/NUP107/TERF2/HNRNPA1L2/SRSF3/NUP54/NOL6/PURA/DDX39A/UPF3B/ALYREF/NUP88/NUP160/DDX19A/XPOT/LR…
GO:0033260	BP	GO:0033260	nuclear DNA replication	59	-0.49955541456825	-1.83585967983844	0.000624990360049502	0.0188663969812385	0.0165144175094518	6374	tags=61%, list=18%, signal=50%	ZNF830/LIG1/POLD2/CDC7/MCM5/RPA2/ORC3/RFC5/MCM2/PRIM1/POLE3/TERF2/RFC1/POLA1/PCNA/GMNN/RPA3/POLA2/RFC4/PRIM2/TIPIN/INO80/RFC3/MCM3/DONSON/FGFR1/MCM6/MCM4/CHEK2/CDT1/FEN1/CDC45/GINS1/POLE2/RAD51/ATAD5
GO:0002526	BP	GO:0002526	acute inflammatory response	105	0.444082064793664	1.67121900469837	0.000633286924364223	0.0190680754292626	0.0166909537127681	2822	tags=26%, list=8%, signal=24%	ELANE/HP/AHSG/HPR/FFAR3/ORM2/APCS/REG3G/KLKB1/ORM1/VNN1/FFAR2/OSM/PLSCR1/ADAM8/CXCR2/TREM1/IL1B/PTGS2/ADORA1/SIGIRR/OSMR/EPO/CEBPB/STAT3/F8/S100A8
GO:0098800	CC	GO:0098800	inner mitochondrial membrane protein complex	105	-0.429632522983505	-1.73727147647414	0.000643924802136073	0.0193390443756032	0.0169281423140902	9690	tags=60%, list=28%, signal=43%	NDUFS1/NDUFA13/NDUFA2/BCS1L/NDUFA11/SDHA/NDUFAF1/APOO/NDUFA9/UQCRC2/TIMM22/COA3/NDUFA3/NDUFS3/NDUFC1/COX6A1/NDUFA6/NDUFA5/NDUFA1/CHCHD10/CHCHD3/APOOL/FOXRED1/NDUFB5/NDUFB10/DNAJC11/COX4I1/TIMM50/DNAJC15/COX5A/UQCRFS1/NDUFAB1/IMMT/NDUFS4/NDUFB11/DNAJC19/NDUFS5/IMMP2L/NDUFB9/ROMO1/SMDT1/NDUFB4/TIMM17A/UQCC3/NDUFS8/NDUFB2/NDUFV1/TIMM10B/NDUFA8/AFG3L2/NDUFA12/IMMP1L/NDUFA7/NDUFA4/UQCRQ/TIMM23B/TIMM21…
GO:0000313	CC	GO:0000313	organellar ribosome	86	-0.446868019467284	-1.73713315693418	0.000652676330767256	0.0195026297013821	0.017071334274432	10098	tags=85%, list=29%, signal=60%	MRPL27/MRPS15/CHCHD1/NSUN4/MRPS18A/MRPL43/MRPL17/MPV17L2/MRPS7/MRPL33/MRPL20/MRPS16/MRPL12/MRPL23/MRPS11/MRPS31/MRPL42/MRPL36/MRPS34/MRPL15/MRPS12/MRPS10/MRPL55/MRPL46/MRPL38/MRPS14/MRPL54/MRPL47/MRPS2/MRPL35/MRPL13/MRPL16/MRPS26/DAP3/NDUFAB1/MRPS30/MRPL24/MRPL22/MRPL19/MRPL52/MRPL10/MRPL18/MRPL21/MRPS22/MRPL50/MRPS6/MRPL14/MRPL32/MRPL11/MRPL40/MTERF4/MRPS28/MRPL34/MRPS21/MRPL30/MRPL49/MRPS35/MRP…
GO:0005761	CC	GO:0005761	mitochondrial ribosome	86	-0.446868019467284	-1.73713315693418	0.000652676330767256	0.0195026297013821	0.017071334274432	10098	tags=85%, list=29%, signal=60%	MRPL27/MRPS15/CHCHD1/NSUN4/MRPS18A/MRPL43/MRPL17/MPV17L2/MRPS7/MRPL33/MRPL20/MRPS16/MRPL12/MRPL23/MRPS11/MRPS31/MRPL42/MRPL36/MRPS34/MRPL15/MRPS12/MRPS10/MRPL55/MRPL46/MRPL38/MRPS14/MRPL54/MRPL47/MRPS2/MRPL35/MRPL13/MRPL16/MRPS26/DAP3/NDUFAB1/MRPS30/MRPL24/MRPL22/MRPL19/MRPL52/MRPL10/MRPL18/MRPL21/MRPS22/MRPL50/MRPS6/MRPL14/MRPL32/MRPL11/MRPL40/MTERF4/MRPS28/MRPL34/MRPS21/MRPL30/MRPL49/MRPS35/MRP…
GO:1901992	BP	GO:1901992	positive regulation of mitotic cell cycle phase transition	78	-0.450297020340091	-1.72364924466213	0.000665529892499043	0.0197332476210739	0.0172732022100394	4719	tags=38%, list=14%, signal=33%	CUL4A/RAD51C/UBE2C/CDC25C/UBE2E2/CDK4/RPTOR/PHB2/CCNE1/APEX1/CCND2/KCNA5/RGCC/MTA3/CDC25B/CUL3/RDX/ADAMTS1/ESPL1/FBXO5/EGFR/CDT1/CDC45/CCNB1/CDCA5/CDK1/CDC25A/DTL/DLGAP5/MTBP
GO:0070129	BP	GO:0070129	regulation of mitochondrial translation	24	-0.64871590482074	-1.95608917134648	0.000669768298857153	0.0197332476210739	0.0172732022100394	9957	tags=79%, list=29%, signal=57%	NSUN4/ALKBH1/MPV17L2/COA3/FASTKD3/RMND1/TRMT10C/FASTKD2/UQCC2/CDK5RAP1/RPUSD4/TSFM/MRPS27/TRUB2/LRPPRC/MTG1/UQCC1/SHMT2/C1QBP
GO:0007052	BP	GO:0007052	mitotic spindle organization	101	-0.424137742397707	-1.70807839156092	0.000670110254683756	0.0197332476210739	0.0172732022100394	8406	tags=48%, list=24%, signal=36%	SBDS/NDC80/DYNC1H1/VCP/MAP4/TNKS/ZNF207/RAN/PKD1/DRG1/SMC1A/MSTO1/KIF23/ARHGEF10/CLASP2/BCCIP/STAG1/RCC1/SMC3/AAAS/AURKA/PRC1/MYBL2/BORA/TUBG1/CDC20/PCNT/CENPE/MAP9/PLK2/RACGAP1/PLK1/EFHC1/MZT1/TTK/SPICE1/AURKB/MAP10/CHEK2/NEK2/CCNB1/TPX2/KIF4A/BIRC5/KIF11/KIFC1/NUF2/SPC25
GO:0008649	MF	GO:0008649	rRNA methyltransferase activity	17	-0.712308163951836	-1.98830008183925	0.000670425510128834	0.0197332476210739	0.0172732022100394	7371	tags=82%, list=21%, signal=65%	EMG1/FBLL1/MRM1/NOP2/FTSJ3/DIMT1/TFB1M/METTL15/METTL16/TRMT61B/TRMT112/FBL/TFB2M/ZCCHC4
GO:0051383	BP	GO:0051383	kinetochore organization	19	-0.721950223660623	-2.07212206295216	0.000670425510128834	0.0197332476210739	0.0172732022100394	8883	tags=79%, list=26%, signal=59%	SMC4/NDC80/RNF4/CENPN/CENPC/CENPK/MIS12/CENPE/CENPW/SMC2/CENPA/CDT1/CENPH/CENPF/NUF2
GO:0140102	MF	GO:0140102	catalytic activity, acting on a rRNA	17	-0.712308163951836	-1.98830008183925	0.000670425510128834	0.0197332476210739	0.0172732022100394	7371	tags=82%, list=21%, signal=65%	EMG1/FBLL1/MRM1/NOP2/FTSJ3/DIMT1/TFB1M/METTL15/METTL16/TRMT61B/TRMT112/FBL/TFB2M/ZCCHC4
GO:0033108	BP	GO:0033108	mitochondrial respiratory chain complex assembly	90	-0.440714075142279	-1.72399784171192	0.000710917339134237	0.0208730282432871	0.0182708920754191	9690	tags=69%, list=28%, signal=50%	COX17/SCO1/NDUFV3/COX19/NDUFS1/NDUFA13/NDUFA2/SMIM20/BCS1L/NDUFA11/NDUFAF1/NDUFA9/TFAM/NDUFAF3/TMEM126B/COA3/NDUFAF6/NDUFA3/NDUFS3/NDUFC1/NDUFAF5/FASTKD3/NDUFA6/NDUFA5/COA5/NDUFA1/FOXRED1/NDUFB5/NDUFB10/COX20/OXA1L/COX14/NDUFAB1/NDUFS4/NDUFB11/NDUFS5/IMMP2L/NDUFB9/NDUFAF2/SDHAF1/NDUFB4/TTC19/UQCC2/AARS2/UQCC3/NDUFS8/SLC25A33/NDUFB2/COX16/NDUFV1/NDUFA8/SAMM50/COA4/PET117/NDUFA12/NDUFA7/TIMM21/NDUF…
GO:0019783	MF	GO:0019783	ubiquitin-like protein-specific protease activity	100	-0.423990699544564	-1.7132219399729	0.000731321230439258	0.0214188200567607	0.018748642749801	8284	tags=45%, list=24%, signal=34%	SENP5/USP20/USP10/BRCC3/USP30/USP50/USP5/DESI2/STAMBPL1/USP1/USP47/EIF3F/OTUD6B/USP27X/UCHL3/USP16/USP54/COPS4/USP46/USP12/USP7/USP24/OTUD4/OTULIN/PSMD14/USP13/USP37/USP45/USP29/USP11/USP51/USP41/OTUD7A/USP44/UFSP2/USP40/SENP8/OTUD3/USP14/OTUD7B/USP43/TANK/USP28/USP19/UCHL1
GO:0048732	BP	GO:0048732	gland development	431	-0.284764723859124	-1.37318641779123	0.000736944596363651	0.0215300917596044	0.0188460427652664	5416	tags=23%, list=16%, signal=20%	UBE3A/SEC63/ARHGAP5/BCL2/WDR77/IHH/MGMT/PLXND1/AURKA/APRT/RPGRIP1L/NFIB/PLAG1/FASN/E2F8/ARID5B/THRA/CCDC39/MAN2A1/GATA6/UMPS/ADCYAP1/TCF21/GATA3/NOTCH4/EZH2/WDR35/SMAD3/ROBO1/TGFB3/PCNA/CAD/DHODH/PLXNA1/PTCD2/FPGS/EDAR/TFCP2L1/PHB2/SOD1/TNFSF11/CELA1/GOT2/QDPR/BMPR1A/NME1/ASS1/ACAT1/HOXB3/SMO/WNT1/RAG1/LRP5/MAD1L1/SULF1/LIMS2/GNPNAT1/OXTR/CRIP1/CUL3/ERBB4/DBP/CDO1/ADA/FGFR1/ETS1/PDGFRA/PRL/CDH1/H…
GO:0006682	BP	GO:0006682	galactosylceramide biosynthetic process	6	-0.892798049874305	-1.81971778719069	0.00074322073553335	0.0216064885258624	0.0189129155282858	3565	tags=67%, list=10%, signal=60%	UGT8/GAL3ST1/B3GALT2/FA2H
GO:0019375	BP	GO:0019375	galactolipid biosynthetic process	6	-0.892798049874305	-1.81971778719069	0.00074322073553335	0.0216064885258624	0.0189129155282858	3565	tags=67%, list=10%, signal=60%	UGT8/GAL3ST1/B3GALT2/FA2H
GO:0071426	BP	GO:0071426	ribonucleoprotein complex export from nucleus	123	-0.400952722207881	-1.68070591344174	0.000758731545962208	0.0219888000637373	0.0192475661964248	10568	tags=67%, list=30%, signal=47%	SRSF7/XPO1/SRSF5/TSC1/EIF5A/THOC6/CDC40/SUPT6H/EIF6/SARNP/ZC3H11A/SLBP/SEC13/U2AF2/THOC1/NUP85/PABPN1/UPF2/SSB/NUP62/NUP93/CPSF1/NCBP1/MCM3AP/MAGOH/FYTTD1/DDX19B/SMG1/CPSF4/FIP1L1/EIF4E/RNPS1/POM121/EIF4A3/RAN/NUP43/NMD3/POLR2D/SRSF1/WDR33/NUP37/NUP188/RANBP2/THOC2/THOC3/CPSF3/ZNF593/SDAD1/SYMPK/NUP133/NUP155/SRRM1/RPS15/AAAS/MAGOHB/SMG6/NUP205/RRS1/LTV1/NUP210/NUP107/SRSF3/NUP54/NOL6/DDX39A/UPF3…
GO:0009303	BP	GO:0009303	rRNA transcription	28	-0.617758866445028	-1.92043052631047	0.000761789408728561	0.0219888000637373	0.0192475661964248	10291	tags=82%, list=30%, signal=58%	CD3EAP/IPPK/GTF3C6/GTF3C3/PIH1D1/BRF1/TP53/GTF3C2/TCOF1/PWP1/GTF3C4/NOL11/SMARCA4/GTF3C1/NIFK/POLR1B/TAF1B/SMARCB1/SPIN1/GTF3A/NCL/NPM3/POLR1E
GO:0071622	BP	GO:0071622	regulation of granulocyte chemotaxis	41	0.574120823963423	1.84734112418609	0.000765232154614204	0.0219888000637373	0.0192475661964248	2947	tags=39%, list=8%, signal=36%	MAPK3/DYSF/MDK/C5AR2/DAPK2/C5AR1/CXCR2/C3AR1/MAPK14/CAMK1D/THBS1/BST1/AKIRIN1/MOSPD2/CSF1/MPP1
GO:0006220	BP	GO:0006220	pyrimidine nucleotide metabolic process	59	-0.494863972166256	-1.8186186897602	0.000767278294656475	0.0219888000637373	0.0192475661964248	6633	tags=49%, list=19%, signal=40%	OGG1/NME3/NME7/TAMM41/DCTD/DTYMK/NT5C/DCTPP1/CDS1/NME2/AGPAT5/UMPS/PRPS1/CAD/DHODH/DCK/ERH/UNG/NME1/LCLAT1/CTPS1/AK3/SHMT1/UCK2/NEIL2/ENPP3/TYMS/AK5/CMPK2
GO:0055114	BP	GO:0055114	oxidation-reduction process	962	-0.243719226746647	-1.25073137100342	0.000767374240832649	0.0219888000637373	0.0192475661964248	7964	tags=32%, list=23%, signal=26%	ACAD11/CPOX/NDUFA3/SARDH/CMAHP/NDUFS3/NDUFC1/NDUFAF5/DAO/COX6A1/AASS/FASTKD3/NDUFA6/TMX1/NDUFA5/DUS4L/TXN2/FADS1/ACO1/IL6ST/MTHFR/STBD1/PHLDA2/CHCHD4/RSAD1/NDUFA1/IVD/ECH1/SLC25A22/PER2/FOXRED1/FMO3/NDUFB5/CYP7A1/ALKBH3/SLC27A2/GYG2/LDHC/COX15/PPP1CC/NDUFB10/VKORC1L1/CBR4/CYB561A3/COX4I1/AGL/SHPK/FH/PEX2/TBRG4/PHYH/GFPT1/DNAJC15/GPD1/OXA1L/PTGR2/CRYZ/PEX7/COX5A/QSOX2/MTHFD1L/ALKBH7/DNAJC10/NOA1/T…
GO:0097542	CC	GO:0097542	ciliary tip	45	-0.519952653126698	-1.80973030792268	0.00076754940491907	0.0219888000637373	0.0192475661964248	7741	tags=60%, list=22%, signal=47%	IFT43/IFT22/SUFU/IFT140/IFT52/KIF3A/IFT88/GLI1/IFT46/IFT74/DYNLL1/HSPB11/CLUAP1/KIFAP3/IFT80/WDR34/WDR35/TTC21B/TRAF3IP1/SMO/DYNLRB2/IFT57/IFT81/ICK/WDR60/DYNC2H1/GLI3
GO:2000147	BP	GO:2000147	positive regulation of cell motility	498	0.312060743054285	1.3994738567028	0.000784724909666386	0.0224264118856958	0.019630623138462	4963	tags=22%, list=14%, signal=20%	CD99L2/CEACAM6/ELANE/HSPB1/ANXA3/MAPK3/IL1R1/SYDE1/MGAT5/TNFAIP6/GLIPR2/ITGB3/TEK/DYSF/ATOH8/MADCAM1/MMP9/LAMB1/CD274/DOCK5/PTAFR/EMC10/ANGPT1/ITGA2B/ADAM8/CCL8/ACVR1B/SELP/INSL3/FPR2/SPARC/MDK/ANGPT4/DAPK2/C5AR1/CXCR2/C3AR1/EPCAM/SOD2/F2RL1/SLC8A1/GAB1/IL1B/EGF/MYLK/MAPK14/POSTN/PTGS2/DOCK4/SEMA4B/CAMK1D/THBS1/SEMA4A/P2RY12/CXCL16/AIF1/RHOB/AKIRIN1/TACR1/PDGFA/ALOX12/CLEC7A/PTPRC/VIL1/DMTN/CCR1/…
GO:0120039	BP	GO:0120039	plasma membrane bounded cell projection morphogenesis	646	-0.261536076103644	-1.29734488760688	0.000789871821241933	0.0224855192626161	0.01968236189395	5724	tags=21%, list=16%, signal=18%	NPTX1/PLCG1/ANK3/PPP3CB/DHX36/WDR36/GOLGA4/TRPV2/UBE3A/BCL2/GRIN1/TRIO/ADARB1/NTF4/FN1/MAPT/PIK3R1/CUL7/NYAP1/EPHA7/PLXND1/PTPRO/AURKA/DSCAM/PPP1R9A/IMPACT/NFIB/DVL2/NLGN1/HSP90AB1/EEF2K/TIAM1/SPTAN1/RAPH1/TOP2B/EFNB3/GRB7/FBXO31/EZR/AFG3L2/GATA3/ULK2/ANAPC2/NEO1/MEGF8/ROBO1/UGT8/SYT17/UST/PLXNA1/NSMF/RNF157/STK26/RPL24/SPTBN1/CELSR3/NLGN3/AMIGO1/RYK/PRKCA/FSTL4/SMO/SRCIN1/EPHA1/CDKL3/CYFIP2/KIRR…
GO:0060907	BP	GO:0060907	positive regulation of macrophage cytokine production	9	-0.831329656528842	-1.9099786287558	0.000790603278317858	0.0224855192626161	0.01968236189395	2	tags=22%, list=0%, signal=22%	GPRC5B/SPON2
GO:0010988	BP	GO:0010988	regulation of low-density lipoprotein particle clearance	12	-0.774680547766012	-1.98085247043385	0.000795908506161417	0.0225819906207289	0.0197668066497326	2376	tags=25%, list=7%, signal=23%	LDLRAP1/KHSRP/ANXA2
GO:0070126	BP	GO:0070126	mitochondrial translational termination	88	-0.43814435506406	-1.71192961563758	0.000798925926201739	0.0226132439015806	0.0197941637401743	10098	tags=83%, list=29%, signal=59%	MRPL27/MRPS15/GFM2/CHCHD1/MRPS18A/MTRF1/MRPL43/MRPL17/PTCD3/MRPS7/MRPL33/MRPL20/MRPS16/MRPL12/MRPL23/MRPS11/MRPS31/MRPL42/MRPL36/MRPS34/MRPL15/MRPS12/MRPS10/MRPL55/MRPL46/MRPL38/MRPS14/MRPL54/MRPL47/MRRF/MRPS2/MRPL35/MRPL13/MRPL16/OXA1L/MRPS26/MRPS25/DAP3/MRPS30/MRPL24/MRPL22/MRPL19/MRPL52/MRPL10/MRPL18/MRPL21/MRPS22/MRPL50/MRPS6/MRPL14/MRPL32/MRPL11/MRPL40/MRPS28/MRPL34/MRPS21/MRPL30/MRPL49/MRPS…
GO:0008170	MF	GO:0008170	N-methyltransferase activity	79	-0.444740456379771	-1.70739131784034	0.000805138143800457	0.0227345586394182	0.019900354775627	7065	tags=42%, list=20%, signal=33%	PNMT/FBLL1/PRMT2/SETD7/EED/PRMT7/N6AMT1/PRMT3/HEMK1/SMYD2/SETD1A/KMT2A/PRMT9/WDR5/DIMT1/MEN1/RNMT/PRMT1/SETMAR/EEF2KMT/TFB1M/METTL15/EZH2/SETD6/PEMT/METTL16/PRMT6/FBL/TFB2M/ZCCHC4/SUV39H2/SETD9/SMYD3
GO:0032797	CC	GO:0032797	SMN complex	11	-0.779756638260345	-1.9210582851666	0.000812209666282503	0.0228795004561632	0.0200272274200798	5527	tags=82%, list=16%, signal=69%	STRAP/DDX20/GEMIN6/GEMIN4/SMN1/GEMIN2/GEMIN5/GEMIN8/SMN2
GO:0016045	BP	GO:0016045	detection of bacterium	12	0.773347509051601	1.85367972769121	0.00082347512109021	0.0231416115576851	0.0202566624398506	2570	tags=58%, list=7%, signal=54%	NOD2/TLR6/PGLYRP1/NLRC4/TLR1/TLR2/PGLYRP2
GO:0007018	BP	GO:0007018	microtubule-based movement	273	-0.316980877122918	-1.46028329434893	0.00083291243953898	0.0233150811329396	0.020408506429659	7741	tags=34%, list=22%, signal=26%	IFT22/KLC2/BBS12/HSPA8/DNAH1/FYCO1/APP/IFT140/ARL3/IFT52/STK36/KIF23/CFAP20/SYBU/KIF3A/IFT88/DYNC1I2/IFT46/IFT74/TTLL1/DNAH5/AP3M2/DNAH12/TEKT1/DYNLL1/DLG2/BLOC1S4/KIF9/MAPT/HSPB11/KTN1/KIF19/CLUAP1/BLOC1S5/KIFAP3/IFT80/HYDIN/TERF2/CCDC39/WDR63/WDR34/BBS2/OFD1/PURA/WDR35/CCDC65/PEX14/TTC21B/SUN1/TTLL6/DNAAF5/KIF16B/LRPPRC/CENPE/SOD1/STARD9/TRAF3IP1/KIF18B/COPG2/TCTEX1D2/RACGAP1/DYNLRB2/DNAH14/MRE…
GO:0031124	BP	GO:0031124	mRNA 3'-end processing	95	-0.421416176645575	-1.6744658230233	0.000839302956648438	0.0233150811329396	0.020408506429659	12028	tags=63%, list=35%, signal=41%	HSF1/SUPT5H/SRSF7/SRSF5/THOC6/CDC40/PABPC1/SARNP/ZC3H11A/RPRD1B/SNRPA/CTR9/SLBP/U2AF2/LSM11/THOC1/PABPN1/SCAF8/CSTF1/CPEB1/MTPAP/CPSF1/NCBP1/MAGOH/PNPT1/CPSF4/FIP1L1/RNPS1/APP/EIF4A3/POLR2D/SRSF1/WDR33/CPSF6/ZC3H14/CSTF2T/TUT1/THOC2/THOC3/CPSF3/CCNT1/CSTF3/DHX36/SYMPK/SRRM1/MAGOHB/NUDT21/RPRD2/SRSF3/CSTF2/DDX39A/UPF3B/BARD1/LEO1/ALYREF/SRSF11/NCBP2/ZNF473/CCNB1/SSU72
GO:0016879	MF	GO:0016879	ligase activity, forming carbon-nitrogen bonds	41	-0.547129098362108	-1.85882950151448	0.000840163311546981	0.0233150811329396	0.020408506429659	6684	tags=61%, list=19%, signal=49%	GCLC/CARNS1/MTHFD1L/MCCC1/GART/TTLL1/ASNS/GSS/NAPRT/GHDC/GATC/GATB/MTHFD1/CAD/TTLL6/GMPS/FPGS/PAICS/ASS1/TPGS1/QRSL1/CTPS1/DPH6/HLCS/PFAS
GO:0001889	BP	GO:0001889	liver development	134	-0.389353804841467	-1.64903199259757	0.000840255417620203	0.0233150811329396	0.020408506429659	6551	tags=34%, list=19%, signal=28%	MED1/ACO2/GLI1/AACS/HMGCS1/ASNS/CSNK2A2/PCK2/SEC63/IHH/AURKA/RPGRIP1L/E2F8/ARID5B/CCDC39/MAN2A1/GATA6/EZH2/WDR35/SMAD3/PCNA/CAD/PTCD2/FPGS/QDPR/ASS1/ACAT1/WNT1/LIMS2/GNPNAT1/CUL3/DBP/ADA/EGFR/TGFBR3/PTCH1/CIT/XBP1/JUN/RARA/MESP1/E2F7/GLI3/TYMS/MET/TAF10
GO:0046631	BP	GO:0046631	alpha-beta T cell activation	134	-0.388957568457831	-1.64735381078678	0.000840255417620203	0.0233150811329396	0.020408506429659	5425	tags=32%, list=16%, signal=27%	RASAL3/BCL2/IHH/ZFPM1/MALT1/EOMES/PTGER4/MAPK8IP1/GATA3/LY9/SPN/SLAMF6/GPR183/GPR18/ZBTB16/CD28/SMAD7/RORA/PRKCQ/IL23A/SATB1/ZAP70/ADA/RORC/SH3RF1/EBI3/ITK/IL23R/TBX21/SASH3/LEF1/IRF4/ZNF683/CCR2/IFNG/RARA/CD81/XCL1/GLI3/CD160/PRKCZ/RUNX3/RSAD2
GO:1905354	CC	GO:1905354	exoribonuclease complex	24	-0.641485744554038	-1.93428788961484	0.000841500005306469	0.0233150811329396	0.020408506429659	9116	tags=75%, list=26%, signal=55%	EXOSC5/EXOSC3/PNPT1/EXOSC9/EXOSC7/SUPV3L1/EXOSC1/DIS3L2/WDR74/EXOSC10/MPHOSPH6/DIS3L/NVL/LAS1L/EXOSC8/EXOSC2/KHSRP/DIS3
GO:0005681	CC	GO:0005681	spliceosomal complex	177	-0.351156545668422	-1.5371998543615	0.000844293237876593	0.023337688727535	0.0204282956483638	11592	tags=59%, list=33%, signal=40%	GPKOW/PRPF38B/SUGP1/HNRNPA1/AQR/RHEB/GPATCH1/DDX23/PABPC1/PRPF3/ZCCHC8/USP39/SNRPA/CWF19L1/PRPF4B/CCDC12/U2AF2/WDR83/PTBP2/SNRPD1/LSM4/SNRNP48/SCAF8/SF3A2/RBM28/PPIE/SREK1/PRPF6/RBM17/MAGOH/LSM6/HNRNPF/CACTIN/FRG1/SNW1/RBMX2/SNRPB/SNIP1/PRPF4/HSPA8/PRPF38A/EIF4A3/DHX15/RBM41/SRSF1/BCAS2/CIRBP/PLRG1/CWC22/PHF5A/PPP1R8/PRPF31/SYNCRIP/HNRNPH1/PRPF8/ZNF830/CWF19L2/SNRPD3/SNRPG/LSM8/HNRNPM/SNRNP200/SN…
GO:0008017	MF	GO:0008017	microtubule binding	234	-0.328950965989368	-1.48671967296665	0.000858156124254923	0.0236654596602357	0.0207152050161389	4320	tags=25%, list=12%, signal=22%	PRC1/TIAM1/CEP57/KRIT1/EZR/PEX14/EML5/FTCD/FAM161A/KIF16B/LRPPRC/MAST2/CENPE/STARD9/TRAF3IP1/CCDC88C/MAP9/KIF18B/PRNP/SKA2/STRBP/NUSAP1/JAKMIP3/RACGAP1/TPGS1/CKAP5/CCDC66/KIF2C/KIF22/PLK1/RPS3/KIF18A/NEFH/MAP10/CLIP3/KATNAL2/CETN3/SPAG5/TUBGCP4/GAS2/LZTS1/JAKMIP2/FAM83D/SKAP1/NEIL2/PPP5C/HOOK1/KIF4A/KIF14/KIF15/KIF21A/SKA1/BIRC5/KIF11/KIFC1/CNN3/KIF20A/DNM1
GO:0007005	BP	GO:0007005	mitochondrion organization	472	-0.274791999792559	-1.33182958210523	0.000870802777602014	0.0239582405222298	0.0209714863505429	9328	tags=44%, list=27%, signal=33%	BAK1/NDUFA2/ATG5/SMIM20/BCS1L/NDUFA11/HTT/NDUFAF1/FUNDC1/NMT1/APOO/BBC3/AMBRA1/NDUFA9/RNF41/HUWE1/ATAD3B/UQCRC2/DNM1L/TIMM22/PPP3R1/PNPT1/TFAM/NDUFAF3/MYH14/NRF1/PITRM1/TMEM126B/ATAD3A/COA3/NDUFAF6/NDUFA3/KAT2A/NDUFS3/NDUFC1/NDUFAF5/STOML2/DNA2/HAX1/P2RX7/FASTKD3/NDUFA6/NDUFA5/COA5/USP30/CHCHD4/PMPCA/FANCG/NDUFA1/CHCHD10/CHCHD3/APOOL/FOXRED1/NDUFB5/TOMM22/NDUFB10/DNAJC11/SUPV3L1/MSTO1/RAB29/TIMM5…
GO:1901796	BP	GO:1901796	regulation of signal transduction by p53 class mediator	173	-0.349147095187364	-1.5345881821697	0.000879524524775611	0.0241419255021547	0.0211322722415486	8457	tags=47%, list=24%, signal=36%	RRN3/CSNK2A1/NOC2L/PRKAB2/PPP1R13L/RBBP8/ATM/DNA2/RAD9B/HIPK2/RPL11/SIRT1/BOP1/TAF6/HDAC1/TAF11/ING5/BRIP1/TP53/NOP2/SPRED1/TRIAP1/CHD3/HDAC2/CSNK2A2/ATR/RAD50/TAF3/SPRED2/RPA2/SMYD2/BCL2/RFC5/AURKA/HUS1/RRS1/BLM/TAF2/TP53RK/MEAF6/EEF1E1/RPL23/JMY/RHNO1/WRN/MTA2/PAK1IP1/TAF5/MAPKAPK5/SUPT16H/RPF2/L3MBTL1/BARD1/TTC5/RPA3/TAF9B/RPL26/RFC4/RAD1/MIF/PRMT6/SSRP1/RBBP7/NUAK1/KDM1A/DYRK2/CDK2/RFC3/AURKB…
GO:0045296	MF	GO:0045296	cadherin binding	307	-0.304113025583349	-1.41416801361391	0.000885329546420976	0.0242448831471155	0.0212223946711976	8181	tags=32%, list=24%, signal=25%	DHX29/PSMB6/PPP1R13L/DOCK9/NCK1/P2RX4/SLC3A2/DLG1/PPFIBP1/KLC2/HSPA8/SNX9/USO1/RAN/EEF1D/RANGAP1/ZC3H15/DNAJB1/LARP1/CDH4/PFN1/RPL14/STXBP6/TMPO/SWAP70/PARK7/TRPC4/TBC1D10A/ANK3/CDH15/GLOD4/PRDX6/RPL34/SND1/RSL1D1/GOLGA3/PTPRO/EIF2A/CLINT1/KTN1/EEF2/PDXDC1/FASN/HSP90AB1/GIPC1/SPTAN1/OLA1/HCFC1/ARVCF/EZR/RPL7A/ERC1/CD2AP/RPL23A/RPL6/RPS26/EEF1G/CCT8/RPL24/SPTBN1/EIF3E/SNX5/FLNB/PAICS/EMD/EPS8L1/BZ…
GO:0031297	BP	GO:0031297	replication fork processing	28	-0.612844434966563	-1.90515300502613	0.00088972120175132	0.0243087484821084	0.0212782982338918	7856	tags=64%, list=23%, signal=50%	DNA2/PRIMPOL/MMS22L/GEN1/EME2/BLM/SMARCAL1/SETMAR/WRN/ZRANB3/ETAA1/ALYREF/PCNA/FANCM/NUCKS1/EME1/RAD51/ZNF365
GO:0031123	BP	GO:0031123	RNA 3'-end processing	134	-0.387346177477423	-1.64052907902293	0.000894030651716844	0.0243700780189698	0.0213319821237409	12028	tags=65%, list=35%, signal=43%	HSF1/SUPT5H/SRSF7/SRSF5/THOC6/CDC40/ERI1/PABPC1/SARNP/EXOSC4/ZC3H11A/RPRD1B/SNRPA/CTR9/SLBP/U2AF2/LSM11/THOC1/PABPN1/SCAF8/CSTF1/PARN/SSB/CPEB1/MTPAP/CPSF1/NCBP1/EXOSC5/MAGOH/EXOSC3/POLR3K/PNPT1/EXOSC9/CPSF4/PTCD1/FIP1L1/RNPS1/APP/EIF4A3/POLR2D/SRSF1/WDR33/LIN28A/EXOSC7/CPSF6/ZC3H14/SUPV3L1/FBLL1/CSTF2T/TUT1/THOC2/THOC3/LIN28B/CPSF3/CCNT1/CSTF3/TRMT10C/DHX36/ERI3/SYMPK/DKC1/SRRM1/EXOSC10/MAGOHB/N…
GO:0050829	BP	GO:0050829	defense response to Gram-negative bacterium	77	0.467667659497769	1.68880947354805	0.000921018140173359	0.0250478735218114	0.0219252802469113	6280	tags=31%, list=18%, signal=26%	ELANE/DEFA4/CTSG/LTF/DEFA3/LYZL1/AZU1/CAMP/BPI/SELP/F2RL1/CHGA/DEFB128/LALBA/CD4/IL6/DEFB1/TNFRSF14/PRB3/DEFB103A/DEFB4A/DEFB118/TLR4/GSDMD
GO:0030659	CC	GO:0030659	cytoplasmic vesicle membrane	742	0.292128800824246	1.34376533624783	0.000924702316166381	0.0250902561786478	0.0219623792696262	7523	tags=30%, list=22%, signal=24%	CEACAM6/CEACAM8/ANXA3/NDUFC2/AZU1/FCGR1A/CLEC5A/MCEMP1/ITGB3/FCGR1B/DYSF/CLEC4D/ANXA7/TNK2/LILRA3/SLC6A17/CA4/VNN1/FCAR/P2RX1/PTAFR/ITGA2B/FLOT2/ADAM8/CYSTM1/RAB20/ABCA13/STX3/NFASC/MGAM/ATP6V0D1/CEACAM3/PSAP/SELP/FPR2/GPR84/MMP25/SPARC/CXCR1/SV2C/LY6G6F/NRGN/TMEM190/HIP1R/FCGR2A/RAB24/TLR6/SLC2A3/C5AR1/CXCR2/WNT4/C3AR1/CR1/LNPEP/SIGLEC9/RAB3D/EGF/SORT1/WLS/CD55/CHGA/AQP5/CALY/STAB2/LHFPL2/FPR1/R…
GO:0070911	BP	GO:0070911	global genome nucleotide-excision repair	25	-0.644338010306592	-1.96464351584751	0.000929485535296864	0.0251585969405324	0.0220222003300968	7722	tags=60%, list=22%, signal=47%	XPA/GTF2H1/RBX1/DDB1/PARP1/ERCC2/CUL4A/ERCC3/CHD1L/GTF2H5/GTF2H3/RPS27A/USP45/ERCC4/GTF2H4
GO:1902099	BP	GO:1902099	regulation of metaphase/anaphase transition of cell cycle	53	-0.498145848039963	-1.81082781367406	0.000931484102602107	0.0251585969405324	0.0220222003300968	3714	tags=66%, list=11%, signal=59%	NSMCE2/PSMG2/ANAPC15/NDC80/ATM/ZNF207/ANAPC11/XRCC3/CDK5RAP2/ANAPC5/GEN1/KLHL22/CDC23/ZW10/CDC20/CENPE/RIOK2/PLK1/USP44/TTK/MAD1L1/SPDL1/CUL3/PCID2/AURKB/ESPL1/MAD2L1/FBXO5/CDT1/CENPF/CCNB1/DLGAP5/BUB1B/BUB1/TRIP13
GO:0050830	BP	GO:0050830	defense response to Gram-positive bacterium	84	0.466382307297746	1.69692562820985	0.000938560817459284	0.0252918569143195	0.022138847448601	5892	tags=33%, list=17%, signal=28%	DEFA4/CTSG/DEFA3/LYZL1/CAMP/GBP6/REG3G/C5AR1/PGLYRP1/CHGA/STAB2/TLR2/DEFB128/PGLYRP2/LALBA/LTA/IL6/MYD88/MBL2/DEFB1/PPP1R11/FGR/TNFRSF14/GBP2/ADAM17/DEFB103A/PLA2G2A/DEFB4A
GO:0051272	BP	GO:0051272	positive regulation of cellular component movement	512	0.310410087023415	1.39470075197475	0.000943338656186413	0.0253627019566475	0.0222008605933812	4963	tags=22%, list=14%, signal=20%	CD99L2/CEACAM6/ELANE/HSPB1/ANXA3/MAPK3/IL1R1/SYDE1/MGAT5/TNFAIP6/NOS1AP/GLIPR2/ITGB3/TEK/DYSF/ATOH8/MADCAM1/MMP9/LAMB1/CD274/DOCK5/PTAFR/EMC10/ANGPT1/ITGA2B/ADAM8/CCL8/ACVR1B/SELP/INSL3/FPR2/BCL6/SPARC/MDK/ANGPT4/DAPK2/ATP2A1/C5AR1/CXCR2/C3AR1/EPCAM/SOD2/F2RL1/SLC8A1/GAB1/IL1B/EGF/MYLK/MAPK14/POSTN/PTGS2/DOCK4/SEMA4B/CAMK1D/THBS1/SEMA4A/P2RY12/CXCL16/AIF1/RHOB/AKIRIN1/TACR1/PDGFA/ALOX12/CLEC7A/PT…
GO:0007091	BP	GO:0007091	metaphase/anaphase transition of mitotic cell cycle	54	-0.503288773925124	-1.83475831856184	0.000948394992384028	0.025438754353859	0.022267431918123	3714	tags=43%, list=11%, signal=38%	ZW10/CDC20/ANAPC1/CENPE/RIOK2/PLK1/USP44/TTK/MAD1L1/SPDL1/CUL3/PCID2/AURKB/ESPL1/MAD2L1/FBXO5/CDT1/CENPF/CCNB1/DLGAP5/BUB1B/BUB1/TRIP13
GO:0002578	BP	GO:0002578	negative regulation of antigen processing and presentation	8	0.853065777707452	1.83786406932362	0.000950477901385394	0.025438754353859	0.022267431918123	2072	tags=38%, list=6%, signal=35%	HLA-DOA/THBS1/LILRB2
GO:0140030	MF	GO:0140030	modification-dependent protein binding	133	-0.375634824842513	-1.58742375818664	0.000954969647816331	0.0255011465003985	0.0223220459474096	9952	tags=42%, list=29%, signal=30%	L3MBTL2/ZFAND2B/TRIM24/CBX4/MTF2/SUZ12/IKBKE/RRP8/KDM4A/MLLT3/ATAD2B/TDRD3/PYGO1/UBXN1/VCP/PHF19/AGAP3/BRCC3/AGL/WDR81/ING5/RAD23A/PRPF8/DNAJC2/PWP1/SPIN3/KMT2A/ANKRD13A/WDR5/RAD18/OPTN/SMARCA4/MSH6/FAN1/TNIP3/CDYL/IDE/ZRANB3/NCAPD3/L3MBTL1/RNF168/SPIN1/SPIN2B/ZMYND8/DPF2/CBX8/OTUD7A/ZMYND11/MSL3/DZIP3/OTUD7B/SPIN4/UHRF1/ZBTB1/NCAPG2/BRD2
GO:0043009	BP	GO:0043009	chordate embryonic development	619	-0.264341052294228	-1.31055738676575	0.000962101123303165	0.0256335881678268	0.0224379767737212	9990	tags=38%, list=29%, signal=28%	ASCL2/RTCB/TWIST1/CTNNB1/HSD17B2/KLF2/GABPA/DVL1/HOXC6/CNOT3/NODAL/SHH/EIF2S2/NSDHL/KDM2B/KEAP1/MFNG/ALKBH1/SEMA3C/BTF3/SLC25A20/BBS4/SIN3A/NDUFA2/NKD1/TAPT1/PKD2/MESP2/BIRC6/TAF8/MKS1/ENDOG/NMT1/TGFBR1/VASH2/AMBRA1/PRICKLE1/ABL1/RUNX2/SPIC/ZFP14/HINFP/HOXA3/SOX4/FZD6/LIF/RRN3/PDCD6/SBDS/LATS1/PALB2/UBR3/LIAS/PSMC4/FGFR2/SOX18/KAT2A/RBBP8/UNK/ATM/DLG1/IL10/ZPR1/SUFU/EIF4A3/MTHFR/PKD1/PHLDA2/CAPN2…
GO:1903011	BP	GO:1903011	negative regulation of bone development	8	0.851957498355651	1.83547636739878	0.000970383017743483	0.0257960152216809	0.0225801548581135	95	tags=12%, list=0%, signal=12%	LTF
GO:0009141	BP	GO:0009141	nucleoside triphosphate metabolic process	87	-0.429887352931709	-1.67144008238726	0.000976392601884419	0.0258473351568597	0.0226250769933226	6580	tags=38%, list=19%, signal=31%	NME3/NME7/PARP1/NUDT15/AK9/DTYMK/ADK/SLC25A12/DCTPP1/UQCC3/DNAJC30/ITPA/NME2/GIMAP7/PID1/IMPDH2/CAD/ENPP1/NME1/CTPS1/FLCN/SLC25A13/AK3/ADA/UCK2/PKLR/PPARGC1A/ENPP3/TYMS/IL4/AK5/RAB23/CMPK2
GO:0040017	BP	GO:0040017	positive regulation of locomotion	513	0.31310266542372	1.40780240767123	0.000976693338978177	0.0258473351568597	0.0226250769933226	4963	tags=22%, list=14%, signal=19%	CD99L2/CEACAM6/ELANE/HSPB1/ANXA3/MAPK3/AZU1/IL1R1/SYDE1/MGAT5/TNFAIP6/GLIPR2/ITGB3/TEK/DYSF/ATOH8/MADCAM1/MMP9/LAMB1/CD274/DOCK5/PTAFR/EMC10/ANGPT1/ITGA2B/ADAM8/STX3/CCL8/ACVR1B/SELP/INSL3/FPR2/SPARC/MDK/ANGPT4/DAPK2/C5AR1/CXCR2/C3AR1/EPCAM/SOD2/F2RL1/SLC8A1/GAB1/IL1B/EGF/MYLK/MAPK14/POSTN/PTGS2/DOCK4/SEMA4B/CAMK1D/THBS1/SEMA4A/P2RY12/CXCL16/AIF1/RHOB/AKIRIN1/TACR1/PDGFA/ALOX12/CLEC7A/PTPRC/VIL1/…
GO:0009123	BP	GO:0009123	nucleoside monophosphate metabolic process	70	-0.461423278580668	-1.72489310933787	0.00101112501630424	0.0266500841317941	0.0233277512633772	5865	tags=47%, list=17%, signal=39%	DCTD/GART/ADSL/RAD50/AK9/DLG2/DTYMK/CASK/ADK/APRT/DNPH1/UMPS/PRPS1/IMPDH2/CAD/DHODH/GMPS/DCK/PAICS/PRPS1L1/ATIC/CARD11/AK3/ADA/NT5E/SHMT1/UCK2/PFAS/TK1/TYMS/LRGUK/AK5/CMPK2
GO:0048858	BP	GO:0048858	cell projection morphogenesis	650	-0.256995537259431	-1.27530921669191	0.00101363914930731	0.0266500841317941	0.0233277512633772	5724	tags=21%, list=16%, signal=18%	NPTX1/PLCG1/ANK3/PPP3CB/DHX36/WDR36/GOLGA4/TRPV2/UBE3A/BCL2/GRIN1/TRIO/ADARB1/NTF4/FN1/MAPT/PIK3R1/CUL7/NYAP1/EPHA7/PLXND1/PTPRO/AURKA/DSCAM/PPP1R9A/IMPACT/NFIB/DVL2/NLGN1/HSP90AB1/EEF2K/TIAM1/SPTAN1/RAPH1/TOP2B/EFNB3/GRB7/FBXO31/EZR/AFG3L2/GATA3/ULK2/ANAPC2/NEO1/MEGF8/ROBO1/UGT8/SYT17/UST/PLXNA1/NSMF/RNF157/STK26/RPL24/SPTBN1/CELSR3/NLGN3/AMIGO1/RYK/PRKCA/FSTL4/SMO/SRCIN1/EPHA1/CDKL3/CYFIP2/KIRR…
GO:0044784	BP	GO:0044784	metaphase/anaphase transition of cell cycle	56	-0.49575819162424	-1.81584637948699	0.00101380054013179	0.0266500841317941	0.0233277512633772	3714	tags=41%, list=11%, signal=37%	ZW10/CDC20/ANAPC1/CENPE/RIOK2/PLK1/USP44/TTK/MAD1L1/SPDL1/CUL3/PCID2/AURKB/ESPL1/MAD2L1/FBXO5/CDT1/CENPF/CCNB1/DLGAP5/BUB1B/BUB1/TRIP13
GO:0045182	MF	GO:0045182	translation regulator activity	128	-0.386750819135423	-1.62522291660689	0.00102071620445531	0.0267722519137466	0.0234346889981961	10058	tags=55%, list=29%, signal=40%	GFM2/EIF2B5/EIF2AK4/CPEB1/MTRF1/FXR1/EIF2S2/EIF4H/MCTS1/EIF2B4/MTIF2/EIF3K/DHX29/MIF4GD/EIF4E/RPL22/EIF1AD/EIF3J/TUFM/EIF3G/GFM1/EIF4A3/EEF1D/CIRBP/LARP1/EIF2B2/EIF3L/EIF2B1/EIF3F/DHFR/EIF4A1/EIF3A/ABCF1/FXR2/EIF2B3/EIF2D/EIF3I/RPS27L/EIF3H/EIF2A/EEF2/EIF3C/EIF4A2/EIF3M/EIF3B/GTPBP2/EEFSEC/EEF2K/PAIP1/EIF2S1/PURA/TSFM/GSPT2/C12orf65/EEF1G/ZCCHC13/EIF3E/RPS14/EEF1B2/EIF5A2/ZNF540/EIF5B/SHMT1/C1QBP…
GO:0043543	BP	GO:0043543	protein acylation	237	-0.333075011446426	-1.50461119911769	0.00102480006778477	0.0268197676276356	0.0234762811653811	9334	tags=44%, list=27%, signal=33%	SIN3A/ATG5/TAF9/KAT7/MCM3AP/ZNF451/TRIM16/NMT1/DMAP1/NAP1L2/NUPR1/EPC2/SOX4/LIF/ABHD17B/TAF5L/EID1/NOC2L/PIH1D1/KAT2A/KANSL3/BRPF3/MORF4L2/SUPT7L/GOLGA7/ZDHHC9/ELP3/SIRT1/CTCF/BRD1/PYGO2/ZDHHC21/CLOCK/TADA1/MBIP/PAXIP1/ING5/NAA20/MDH2/MAP3K7/JADE2/PARK7/TRRAP/ESCO1/FOXO1/ACTL6A/YEATS4/NAA25/HDAC2/HINT2/NAA30/CTBP1/ZDHHC2/OGT/KMT2A/GTF3C4/ZDHHC24/ZDHHC8/MAPT/WDR5/RUVBL2/MEAF6/POLE3/NAA15/CDYL/NAA1…
GO:0002374	BP	GO:0002374	cytokine secretion involved in immune response	19	0.721503528873778	1.96655806321385	0.00102969222741554	0.0268881800004107	0.0235361649093701	4902	tags=47%, list=14%, signal=41%	MAPK3/TRIM6/ANGPT1/NOD2/F2RL1/MAPK14/TLR2/TNFRSF1B/TNFRSF14
GO:0072528	BP	GO:0072528	pyrimidine-containing compound biosynthetic process	51	-0.532103107239172	-1.91376062705045	0.00104044017219546	0.0271088639126337	0.0237293372605983	6580	tags=49%, list=19%, signal=40%	GPAM/NME3/NME7/TAMM41/DCTD/DTYMK/CDS1/NME2/AGPAT5/UMPS/PRPS1/CAD/DHODH/DCK/ERH/NME1/LCLAT1/CTPS1/SHMT1/TPK1/UCK2/TK1/TYMS/AK5/CMPK2
GO:0061008	BP	GO:0061008	hepaticobiliary system development	137	-0.379666667386958	-1.61032812240042	0.00105535668358584	0.0274369491990389	0.0240165217931719	6551	tags=34%, list=19%, signal=27%	MED1/ACO2/GLI1/AACS/HMGCS1/ASNS/CSNK2A2/PCK2/SEC63/IHH/AURKA/RPGRIP1L/E2F8/ARID5B/CCDC39/MAN2A1/GATA6/EZH2/WDR35/SMAD3/PCNA/CAD/PTCD2/FPGS/QDPR/ASS1/ACAT1/WNT1/LIMS2/GNPNAT1/CUL3/DBP/ADA/EGFR/TGFBR3/PTCH1/CIT/XBP1/JUN/RARA/MESP1/E2F7/GLI3/TYMS/MET/TAF10
GO:0032989	BP	GO:0032989	cellular component morphogenesis	761	-0.251483908811262	-1.26677581210098	0.00105904327744972	0.0274722808873386	0.0240474488563771	5726	tags=20%, list=16%, signal=17%	FHOD3/NPTX1/PLCG1/ANK3/PPP3CB/DHX36/WDR36/GOLGA4/TRPV2/UBE3A/BCL2/GRIN1/TRIO/ADARB1/NTF4/FN1/IHH/CCDC136/MAPT/PIK3R1/CUL7/NYAP1/EPHA7/PLXND1/PTPRO/AURKA/DSCAM/PPP1R9A/SSBP1/IMPACT/NFIB/DVL2/NLGN1/MPP5/POLG2/HSP90AB1/EEF2K/TIAM1/SPTAN1/RAPH1/TOP2B/EFNB3/TTN/GRB7/FBXO31/EZR/AFG3L2/GATA3/ULK2/ANAPC2/PID1/MTMR2/ACTA1/NEO1/MEGF8/ROBO1/UGT8/SYT17/UST/PLXNA1/NSMF/RNF157/STK26/TNNT2/RPL24/SPTBN1/CELSR3/N…
GO:0004812	MF	GO:0004812	aminoacyl-tRNA ligase activity	21	-0.666162887062095	-1.93813562252661	0.00106544318400164	0.0275173433277273	0.0240868935874148	7386	tags=71%, list=21%, signal=56%	FARSA/TARS2/FARS2/PARS2/IARS2/NARS2/AARS2/LARS2/YARS2/SARS2/DARS2/MARS2/EARS2/WARS2/FARSB
GO:0016875	MF	GO:0016875	ligase activity, forming carbon-oxygen bonds	21	-0.666162887062095	-1.93813562252661	0.00106544318400164	0.0275173433277273	0.0240868935874148	7386	tags=71%, list=21%, signal=56%	FARSA/TARS2/FARS2/PARS2/IARS2/NARS2/AARS2/LARS2/YARS2/SARS2/DARS2/MARS2/EARS2/WARS2/FARSB
GO:0008135	MF	GO:0008135	translation factor activity, RNA binding	79	-0.439757541234146	-1.68826154015736	0.00108460203959269	0.0278930115905813	0.0244157291644457	10058	tags=62%, list=29%, signal=44%	GFM2/EIF2B5/CPEB1/MTRF1/EIF2S2/EIF4H/MCTS1/EIF2B4/MTIF2/EIF3K/DHX29/EIF4E/EIF1AD/EIF3J/TUFM/EIF3G/GFM1/EEF1D/EIF2B2/EIF3L/EIF2B1/EIF3F/EIF4A1/EIF3A/ABCF1/EIF2B3/EIF2D/EIF3I/EIF3H/EIF2A/EEF2/EIF3C/EIF4A2/EIF3M/EIF3B/GTPBP2/EEFSEC/EEF2K/EIF2S1/TSFM/GSPT2/C12orf65/EEF1G/EIF3E/EEF1B2/EIF5A2/EIF5B/EEF1A2/EEF1A1
GO:0035710	BP	GO:0035710	CD4-positive, alpha-beta T cell activation	88	-0.430813503341558	-1.68328631115003	0.00108471509955747	0.0278930115905813	0.0244157291644457	3783	tags=28%, list=11%, signal=25%	GATA3/LY9/SPN/SLAMF6/GPR183/SMAD7/RORA/PRKCQ/IL23A/SATB1/RORC/SH3RF1/IL23R/TBX21/SASH3/LEF1/IRF4/IFNG/RARA/CD81/XCL1/CD160/PRKCZ/RUNX3/RSAD2
GO:0007606	BP	GO:0007606	sensory perception of chemical stimulus	459	0.312220334218492	1.38700798459868	0.00108887661013459	0.0279391535422143	0.0244561188294531	9462	tags=29%, list=27%, signal=21%	OR8B3/OR10A4/OR6K2/OR1L3/OR2B2/OR10A5/OR52N5/OR4C3/OR1A1/OR10W1/TAS2R60/TRPM5/NCAM2/OR2V2/OR10H4/OR2M7/OR10G3/OR52K2/OR4D10/OR1D2/C5AR1/OR4D11/P2RX3/OR9A2/OR4X2/BEST2/OR5AS1/OR5B17/OBP2B/OR10A2/OR52I2/AZGP1/OR1S1/OR10AG1/OR52H1/OR5V1/OR56B4/OR2H1/OR6M1/RTP5/OR7A10/OR1F2P/CFAP69/OR52B2/OR7G3/OR10V1/OR10C1/OR3A3/SLC6A3/OR2B6/CALHM1/OR9Q1/OR10G9/OR4A15/OR52B6/TAS2R5/OR2A2/OR13C5/GJB4/FFAR4/TAS2R3/OR…
GO:0051216	BP	GO:0051216	cartilage development	197	-0.336330590211561	-1.49343157561158	0.0010917461568713	0.0279520171139956	0.0244673787639955	5202	tags=24%, list=15%, signal=20%	SMPD3/WNT10B/IHH/GLG1/EFEMP1/MYF5/NFIB/IFT80/LEP/CHRDL2/THRA/BBS2/PTHLH/ALX1/SMAD3/COL6A1/HOXC4/MAF/ZBTB16/BMPR1A/ITGB8/ADAMTS12/HOXB3/BMP1/SULF1/WNT7A/LTBP3/FGFR1/ANXA6/MEX3C/EVC/FGF9/AXIN2/BMPR2/EIF2AK3/RARA/GPLD1/PTH1R/GLI3/TYMS/WNT5B/COCH/ROR2/COL6A2/NOG/RUNX3/ANXA2
GO:0043687	BP	GO:0043687	post-translational protein modification	354	-0.288424555089805	-1.36899204508094	0.00109594530481392	0.0279987931444128	0.0245083234603523	8607	tags=37%, list=25%, signal=28%	PSMB5/PSME2/ASB6/PSMA6/FBXW4/P3H1/GPS1/FBXL16/NEDD8/SOCS5/CUL2/PSMA3/AMELX/ASB3/DCAF4/FBXW11/PSMB6/MGAT4A/PSMC4/FBXL18/PSMD7/LGALS1/PROC/CUL5/PSMD3/PSMA2/APP/MBTPS1/PSMB2/SPSB1/PNPLA2/PSMB4/PTP4A2/SERPINC1/DCAF7/STT3B/CHM/COMMD1/SERPINA10/COPS2/RBX1/KCTD6/DCAF5/CAND1/FBXO15/DDB1/RABGGTB/PSMD11/SOCS2/BTBD1/SPP1/ESCO1/FBXO44/RCN1/KLHL11/UCHL3/FBXW9/FBXO2/ASB2/ASB1/FN1/CRTAP/LRRC41/COPS4/FEM1A/CUL7/…
GO:2000816	BP	GO:2000816	negative regulation of mitotic sister chromatid separation	39	-0.546627589523999	-1.84170759789287	0.00111210014681353	0.0282966276755508	0.0247690284482117	3714	tags=49%, list=11%, signal=44%	ZW10/CDC20/PLK1/USP44/TTK/MAD1L1/SPDL1/PTTG1/PCID2/AURKB/PTTG3P/MAD2L1/FBXO5/CDT1/CENPF/CCNB1/BUB1B/BUB1/TRIP13
GO:0051382	BP	GO:0051382	kinetochore assembly	14	-0.756585359399492	-2.01072652183041	0.00111239813957939	0.0282966276755508	0.0247690284482117	7203	tags=71%, list=21%, signal=57%	RNF4/CENPN/CENPC/CENPK/MIS12/CENPE/CENPW/CENPA/CENPH/CENPF
GO:0051784	BP	GO:0051784	negative regulation of nuclear division	60	-0.49929627897408	-1.84481095245771	0.00111786067350658	0.0283578839147206	0.0248226481780263	3714	tags=38%, list=11%, signal=34%	ZW10/CDC20/RAD1/PLK1/USP44/RGCC/TTK/MAD1L1/SPDL1/PTTG1/PCID2/AURKB/PTTG3P/MAD2L1/FBXO5/CDT1/CENPF/CCNB1/CHEK1/BUB1B/BUB1/MTBP/TRIP13
GO:1903037	BP	GO:1903037	regulation of leukocyte cell-cell adhesion	289	-0.309402625954962	-1.43201074152327	0.00111961144660339	0.0283578839147206	0.0248226481780263	3657	tags=23%, list=11%, signal=21%	GATA3/DPP4/CD27/CLECL1/SPN/CCL5/TNFSF11/ZMIZ1/DTX1/MIR146A/ZBTB16/PRNP/CD28/IL21/PPARA/ASS1/BTLA/ZP3/CD40LG/HSPD1/RAG1/IL7R/SMAD7/CARD11/IFNL1/LAX1/MAD1L1/RPS3/PRKCQ/FYN/IL23A/ZAP70/ADA/RASGRP1/NRARP/ZC3H8/ETS1/CCR7/EBI3/ERBB2/YES1/IL23R/DLG5/TBX21/ICOS/SASH3/SKAP1/KLRK1/ZBTB1/XBP1/CCR2/TMIGD2/IFNG/RARA/CD81/FOXJ1/XCL1/GLI3/IL4/MIR92A1/CD160/TNFRSF21/PRKCZ/IGF1/PAK1/HLA-DPB1/RUNX3
GO:0010639	BP	GO:0010639	negative regulation of organelle organization	355	-0.293077279340366	-1.3895926419097	0.00112850084933206	0.0285218319586003	0.0249661576382153	8745	tags=36%, list=25%, signal=27%	DNM1L/PSMG2/NUPR1/ATAD2B/ANAPC15/MAP2/LIF/CAPZB/NDC80/TERF1/TMSB4Y/MAP4/XRCC1/NOC2L/PIH1D1/CAMSAP1/TMSB10/ODF2L/TNKS/NUBP1/KAT2A/ATM/PINX1/ZNF207/USP30/VILL/SIRT1/PFN1/CKAP2/XRCC3/CLASP2/CDK5RAP2/TRIP12/SWAP70/TP53/PARP1/ANKRD27/SCFD1/PAX5/TRIAP1/GEN1/HMGA1/FHOD3/TMEM67/RAD50/CTBP1/SPEF1/APC2/EXOSC10/FBXO43/ASF1A/MAPT/SMG6/KLHL22/KDM4C/PPP1R9A/DNMT3B/PFN4/ADD3/ACAA2/MCM2/SETMAR/SLC25A5/TERF2/SPTA…
GO:0062125	BP	GO:0062125	regulation of mitochondrial gene expression	26	-0.636454591960706	-1.95242048330474	0.0011522240652469	0.0289894679055761	0.025375495747578	9957	tags=77%, list=29%, signal=55%	NSUN4/ALKBH1/MPV17L2/COA3/FASTKD3/CHCHD10/RMND1/TRMT10C/FASTKD2/UQCC2/CDK5RAP1/RPUSD4/TSFM/MRPS27/TRUB2/LRPPRC/MTG1/UQCC1/SHMT2/C1QBP
GO:0050657	BP	GO:0050657	nucleic acid transport	185	-0.347101132232981	-1.51750669851642	0.00115878449200658	0.0289894679055761	0.025375495747578	8366	tags=44%, list=24%, signal=34%	PNPT1/SMG1/CPSF4/RANBP17/FIP1L1/EIF4E/RNPS1/TNKS/POM121/EIF4A3/RAN/NUP43/NMD3/NUTF2/SNUPN/POLR2D/SRSF1/WDR33/G3BP2/CPSF6/NUP37/NPIPA1/NUP188/RANBP2/THOC2/THOC3/CPSF3/DHX9/MRPL18/ZNF593/SDAD1/SYMPK/NUP133/UPF3A/NUP155/SRRM1/RPS15/AAAS/MAGOHB/SMG6/NUP205/PHAX/RRS1/KHDRBS1/LTV1/NXT2/XPO5/NUP210/NUP107/TERF2/HNRNPA1L2/SRSF3/NUP54/NOL6/PURA/DDX39A/UPF3B/ALYREF/NUP88/NUP160/DDX19A/XPOT/LRPPRC/RBM15B/RI…
GO:0050658	BP	GO:0050658	RNA transport	185	-0.347101132232981	-1.51750669851642	0.00115878449200658	0.0289894679055761	0.025375495747578	8366	tags=44%, list=24%, signal=34%	PNPT1/SMG1/CPSF4/RANBP17/FIP1L1/EIF4E/RNPS1/TNKS/POM121/EIF4A3/RAN/NUP43/NMD3/NUTF2/SNUPN/POLR2D/SRSF1/WDR33/G3BP2/CPSF6/NUP37/NPIPA1/NUP188/RANBP2/THOC2/THOC3/CPSF3/DHX9/MRPL18/ZNF593/SDAD1/SYMPK/NUP133/UPF3A/NUP155/SRRM1/RPS15/AAAS/MAGOHB/SMG6/NUP205/PHAX/RRS1/KHDRBS1/LTV1/NXT2/XPO5/NUP210/NUP107/TERF2/HNRNPA1L2/SRSF3/NUP54/NOL6/PURA/DDX39A/UPF3B/ALYREF/NUP88/NUP160/DDX19A/XPOT/LRPPRC/RBM15B/RI…
GO:0031647	BP	GO:0031647	regulation of protein stability	271	-0.310643456456618	-1.43046476488521	0.00115937510806942	0.0289894679055761	0.025375495747578	7958	tags=36%, list=23%, signal=28%	APTX/KAT2A/SYVN1/PINX1/HSPA8/ZNF207/COG3/TRIM44/GOLGA7/GBA3/RPL11/SIRT1/BAG2/HYPK/USP47/PFN1/WDR81/PEX2/HPS4/TELO2/PEX6/CDKN2AIP/RAD23A/TP53/USP27X/PARK7/ATP1B1/LSS/IFT46/TCP1/DERL1/BCL2/CREBL2/WNT10B/CRTAP/PIK3R1/AURKA/MCM8/AAK1/PPIB/USP7/RPL23/HSP90AB1/PHB/CCT6A/GIPC1/NAA15/NAA16/ZBED3/HCFC1/SMAD3/CCAR2/GTPBP4/USP13/PHB2/TAF9B/LAMP2/CCT8/CCT7/CREBBP/CCDC88C/PRNP/USP41/GTSE1/SMO/QRSL1/HSPD1/LMNA…
GO:1901988	BP	GO:1901988	negative regulation of cell cycle phase transition	231	-0.328436025527323	-1.48395039302671	0.00115976084599302	0.0289894679055761	0.025375495747578	8607	tags=40%, list=25%, signal=30%	PSMB5/PSME2/SOX4/ANAPC15/PSMA6/PSMA3/NDC80/PSMB6/PSMC4/PSMD7/BRCC3/ATM/PSMD3/PSMA2/PINX1/PSMB2/ZNF207/ZFP36L2/ZFYVE19/PSMB4/USP47/XRCC3/RBX1/PRMT2/CDK5RAP2/ZNF830/PSMD11/TP53/TRIAP1/GEN1/CDKN2C/RPA2/BCL2/RPS27L/CDK2AP2/CNOT7/KLHL22/AURKA/HUS1/BLM/MEN1/CNOT6L/PRMT1/CDK6/E2F8/CDC25C/FBXO31/ZW10/EZH2/PSMD14/GJC2/PCNA/PCBP4/CDC20/CDK4/E2F1/RPL26/RINT1/PSMA8/PLK2/GTSE1/NAE1/RBL1/PLK1/USP44/RGCC/CDK2/W…
GO:0002521	BP	GO:0002521	leukocyte differentiation	498	-0.271832342953057	-1.32305433331803	0.00116174009314052	0.0289894679055761	0.025375495747578	3848	tags=20%, list=11%, signal=18%	DROSHA/GATA3/LRRC8A/CD27/LY9/IKZF3/PATZ1/TMEM64/DNAJB9/SPN/SLAMF6/GLO1/GPR183/THEMIS/NFATC2/SOD1/TNFSF11/ZMIZ1/MYC/DTX1/GPR18/TCF3/ZBTB16/PRKCA/LIG4/NME1/CD28/TPD52/IFNK/WNT1/CD40LG/RHOH/MMP14/RAG1/TMEM178A/IL7R/SMAD7/CARD11/CD101/CAMK4/RORA/IFNL1/ITM2A/CR2/DOCK10/BLNK/IL23A/SATB1/PIR/ZAP70/JAG2/L3MBTL3/ADA/PCID2/RASGRP1/NRARP/ZC3H8/RORC/CD3G/CD109/CCR7/TNFRSF18/FZD7/SH3RF1/ERBB2/CD3D/ITK/TLR3/TO…
GO:0008270	MF	GO:0008270	zinc ion binding	771	-0.250027238090793	-1.25652777248714	0.00116498125456	0.029009016345088	0.0253926071807826	8953	tags=35%, list=26%, signal=26%	TRIM37/SEC24C/HNF4G/PRICKLE1/ZCCHC17/RNF41/PPARG/MT1X/TES/NSMCE2/KDM4A/ATAD3B/S100A3/SEC23A/MSRB2/PAM/GATAD2B/ZNF282/ADAMTS5/ZMYM4/RNF5/ZNRD1/ZMAT3/GATA4/APOBEC3F/POLR3K/TRAF3/PEX12/CPSF4/USP20/UBR3/POLR2I/LMCD1/RPS29/PITRM1/ATAD3A/TNKS/P2RX4/RPH3A/ZPR1/GATAD1/TRIM52/RNF2/TRIM45/ZNF207/ZC3HC1/ZCCHC24/DUSP12/POLR2L/TRIM44/RPS27/TCEA3/DNAJC21/USP5/LIN28A/PEG10/RNF4/CTCF/ZMYM3/TRAF2/CPA1/ZDBF2/PHC1/…
GO:0012506	CC	GO:0012506	vesicle membrane	762	0.287985318326121	1.32528887475396	0.00118385726891516	0.0294169838842225	0.0257497154446589	6603	tags=26%, list=19%, signal=22%	CEACAM6/CEACAM8/ANXA3/NDUFC2/AZU1/FCGR1A/CLEC5A/MCEMP1/ITGB3/FCGR1B/DYSF/CLEC4D/ANXA7/TNK2/LILRA3/SLC6A17/CA4/VNN1/FCAR/P2RX1/PTAFR/ITGA2B/FLOT2/ADAM8/CYSTM1/RAB20/ABCA13/STX3/NFASC/MGAM/ATP6V0D1/CEACAM3/PSAP/SELP/FPR2/GPR84/MMP25/SPARC/CXCR1/SV2C/LY6G6F/NRGN/TMEM190/HIP1R/FCGR2A/RAB24/TLR6/SLC2A3/C5AR1/CXCR2/WNT4/C3AR1/CR1/LNPEP/SIGLEC9/RAB3D/EGF/SORT1/WLS/CD55/CHGA/AQP5/CALY/STAB2/LHFPL2/FPR1/R…
GO:0030686	CC	GO:0030686	90S preribosome	28	-0.602859894256459	-1.87411400613451	0.0012038511429214	0.0298509559661793	0.0261295863948996	8947	tags=79%, list=26%, signal=58%	WDR37/RRP36/FAM207A/NOC2L/BMS1/KRI1/BOP1/UTP18/FBXW9/WDR36/SRFBP1/MPHOSPH10/RSL1D1/PWP2/NOP14/NOL6/IMP4/IMP3/WDR3/HEATR1/UTP20/WDR12
GO:1902554	CC	GO:1902554	serine/threonine protein kinase complex	86	-0.436157704502173	-1.69549839580431	0.00122296229771003	0.0302612662471101	0.0264887453426547	8382	tags=48%, list=24%, signal=36%	SNW1/CDK13/CCNJ/MMS19/GTF2H1/CCNG1/CKS1B/CDK12/BCCIP/CCNT1/MAP3K7/ERCC2/UVRAG/ERCC3/WDR41/CCNA1/CKS2/CDK6/GTF2H5/GTF2H3/ERC1/PCNA/CDK4/CCNE1/CCND2/CCNB3/CDK2/CCNA2/CCNF/CCNE2/PHKG1/MNAT1/GTF2H4/ACVR1C/ACVR2A/CCNI2/PHKA1/CCNB1/CDK1/ACVR2B/CCNB2
GO:0050870	BP	GO:0050870	positive regulation of T cell activation	197	-0.333932892298559	-1.48278491462899	0.00126706015998212	0.0312868432390565	0.0273864687738924	4301	tags=26%, list=12%, signal=23%	LEP/HLA-DPA1/CD6/EFNB3/GATA3/DPP4/CD27/CLECL1/CCL5/TNFSF11/ZMIZ1/ZBTB16/CD28/IL21/BTLA/ZP3/CD40LG/HSPD1/RAG1/IL7R/CARD11/RPS3/PRKCQ/FYN/IL23A/ZAP70/ADA/RASGRP1/CCR7/EBI3/YES1/IL23R/ICOS/SASH3/KLRK1/ZBTB1/XBP1/CCR2/TMIGD2/IFNG/RARA/CD81/XCL1/GLI3/IL4/CD160/PRKCZ/IGF1/PAK1/HLA-DPB1/RUNX3
GO:0072521	BP	GO:0072521	purine-containing compound metabolic process	424	-0.284353085569765	-1.36529079068615	0.00127951169912653	0.031528343600815	0.0275978624918731	7920	tags=36%, list=23%, signal=28%	POM121/PRPS2/DLG1/STOML2/P2RX7/AASS/APP/RAN/NUP43/ACSL5/PRPSAP1/PMVK/LDHC/PNP/CBR4/SULT6B1/NUP37/MACROD2/NUP188/ACOT7/GPD1/RANBP2/NME3/MTHFD1L/PDP1/ABCG2/NME7/PARP1/TECR/PANK3/ZBTB20/ADCY9/NUDT15/PDE8A/ESRRB/ACSM6/IMPAD1/NUDT7/HMGCS1/GART/ADSL/ADCY2/MLYCD/AK9/DLG2/ADAL/NUP133/PDPR/NUP155/OGT/AAAS/OARD1/CASK/NT5C/ADK/ACSS1/APRT/NUP205/FOXK2/SLC25A12/PDHX/THEM4/UQCC3/ELOVL4/DNAJC30/FASN/MCEE/ITPA/N…
GO:0033046	BP	GO:0033046	negative regulation of sister chromatid segregation	43	-0.540955994239385	-1.8567883720904	0.00129256241506269	0.0317835712187186	0.0278212721575445	3714	tags=47%, list=11%, signal=42%	ZW10/CDC20/PLK1/USP44/TTK/MAD1L1/SPDL1/PTTG1/PCID2/AURKB/PTTG3P/ESPL1/MAD2L1/FBXO5/CDT1/CENPF/CCNB1/BUB1B/BUB1/TRIP13
GO:0046635	BP	GO:0046635	positive regulation of alpha-beta T cell activation	61	-0.486712735804155	-1.79712175824594	0.00131079021551997	0.0321647752885286	0.0281549534201303	2903	tags=30%, list=8%, signal=27%	ZBTB16/CD28/PRKCQ/IL23A/ZAP70/ADA/EBI3/IL23R/SASH3/CCR2/IFNG/RARA/CD81/XCL1/GLI3/CD160/PRKCZ/RUNX3
GO:0006890	BP	GO:0006890	retrograde vesicle-mediated transport, Golgi to endoplasmic reticulum	83	-0.431393008008853	-1.66972924670413	0.00133235007533736	0.032625991575118	0.0285586721761	10080	tags=48%, list=29%, signal=34%	GOLPH3/COPB2/ARF5/ERGIC3/RAB6A/HTT/TMED3/GOLPH3L/DNAJC28/COPB1/PITPNB/KLC2/COG3/KIF23/STX18/KIF3A/NBAS/SCFD1/USE1/UVRAG/KDELR2/TMED2/RAB41/KIFAP3/BNIP1/ATP9B/ZW10/GBF1/TMED10/CENPE/RINT1/COPG2/RACGAP1/KIF2C/KIF22/KIF18A/COPZ2/KIF4A/KIF15/KIF11
GO:0001959	BP	GO:0001959	regulation of cytokine-mediated signaling pathway	158	0.395223090879045	1.57628966604827	0.00134454808929532	0.0328565240123244	0.0287604652858965	5602	tags=26%, list=16%, signal=22%	LSM14A/ARG1/HIPK1/IL1R2/IL1R1/IL1RN/TRIM6/SOCS3/ANGPT1/IRAK3/CCDC3/F2RL1/CREBRF/CD300LF/IFNGR2/SIGIRR/HPX/PTPRC/HSPA1A/CSF1/TREM2/PYDC1/TNFRSF1A/CARD16/JAK2/NLRC5/IL6/CASP1/RBCK1/PARP9/IRAK1/PIAS1/HSPA1B/RNASEL/PALM3/ADAM17/STAT1/PIAS4/NOL3/DCST1/TREX1
GO:0000729	BP	GO:0000729	DNA double-strand break processing	22	-0.647387885229071	-1.89926398547484	0.00134747233229757	0.0328599502853476	0.0287634644225765	7903	tags=59%, list=23%, signal=46%	RBBP8/ATM/DNA2/BRIP1/UBE2V2/RAD50/WDR70/BLM/SETMAR/BARD1/UBE2N/SMARCAD1/EXD2
GO:0032990	BP	GO:0032990	cell part morphogenesis	667	-0.257113640151151	-1.27931118191	0.00135483094447029	0.0329712776032637	0.028860913119861	5724	tags=21%, list=16%, signal=18%	NPTX1/PLCG1/ANK3/PPP3CB/DHX36/WDR36/GOLGA4/TRPV2/UBE3A/BCL2/GRIN1/TRIO/ADARB1/NTF4/FN1/MAPT/PIK3R1/CUL7/NYAP1/EPHA7/PLXND1/PTPRO/AURKA/DSCAM/PPP1R9A/SSBP1/IMPACT/NFIB/DVL2/NLGN1/POLG2/HSP90AB1/EEF2K/TIAM1/SPTAN1/RAPH1/TOP2B/EFNB3/GRB7/FBXO31/EZR/AFG3L2/GATA3/ULK2/ANAPC2/PID1/NEO1/MEGF8/ROBO1/UGT8/SYT17/UST/PLXNA1/NSMF/RNF157/STK26/RPL24/SPTBN1/CELSR3/NLGN3/AMIGO1/RYK/PRKCA/FSTL4/NUBPL/SMO/SRCIN1/…
GO:0006473	BP	GO:0006473	protein acetylation	195	-0.336223229495576	-1.4869462817444	0.00136175734550446	0.0330716501008007	0.0289487726795024	9334	tags=45%, list=27%, signal=33%	SIN3A/ATG5/TAF9/KAT7/MCM3AP/ZNF451/TRIM16/DMAP1/NAP1L2/NUPR1/EPC2/SOX4/LIF/TAF5L/EID1/NOC2L/PIH1D1/KAT2A/KANSL3/BRPF3/MORF4L2/SUPT7L/ELP3/SIRT1/CTCF/BRD1/PYGO2/CLOCK/TADA1/MBIP/PAXIP1/ING5/NAA20/MDH2/MAP3K7/JADE2/PARK7/TRRAP/ESCO1/FOXO1/ACTL6A/YEATS4/NAA25/HDAC2/HINT2/NAA30/CTBP1/OGT/KMT2A/GTF3C4/MAPT/WDR5/RUVBL2/MEAF6/POLE3/NAA15/NAA16/KAT6B/HCFC1/NAA35/TAF5/NAA40/GATA3/MRGBP/FAM161A/PHF10/TAF9B…
GO:0005882	CC	GO:0005882	intermediate filament	201	0.369237798694725	1.51738621357582	0.0013670582086954	0.0330910122953408	0.0289657210859656	7636	tags=36%, list=22%, signal=28%	IFFO1/PRPH/KRTAP12-1/KRT76/KRTAP10-3/LMNB1/EVPL/KRT31/KRTAP4-1/KRTAP1-5/KRTAP23-1/KRTAP5-4/KRTAP6-3/KRTAP13-4/KRTAP13-2/KRTAP4-12/KRTAP20-3/KRTAP9-9/KRTAP19-1/DES/KRTAP5-7/KRTAP10-6/KRT33A/KRT37/KRT3/KRTAP19-2/KRT1/INA/PPL/KRTAP10-8/KRT75/KRTAP4-3/NARF/KRTAP5-6/KRTAP27-1/NES/KRT19/KRTAP3-1/KRTAP5-5/KRTAP10-5/KRT7/KRT71/KRTAP2-1/KRTAP21-1/KRTAP19-8/KRT73/KRTAP3-3/KRTAP9-7/KRTAP4-11/KRTAP10-2/SYNM/…
GO:0070897	BP	GO:0070897	transcription preinitiation complex assembly	41	-0.534064724238287	-1.8144442839984	0.00136816182327597	0.0330910122953408	0.0289657210859656	12897	tags=73%, list=37%, signal=46%	TAF1/TAF7/TAF1C/PSMC6/GTF3C5/ESR1/PSMC3/TBP/PSMC5/TAF6L/HMGB1/PSMC2/GTF3C3/RRN3/PIH1D1/PSMC4/BRF1/TAF6/TAF11/CAND1/TP53/BRF2/WNT10B/SMARCA4/THRA/UBTF/TAF1B/SMARCB1/POLR1E/BDP1
GO:0045171	CC	GO:0045171	intercellular bridge	58	-0.485332447149753	-1.77947488491147	0.00137710331853464	0.0332391625126059	0.0290954021556721	7722	tags=50%, list=22%, signal=39%	PPP1R13L/XPA/TRIM45/CDCA8/AAMP/KIF23/THAP11/CENPC/CDC7/RAB11FIP3/PRKCI/APC2/FASTKD2/IQCB1/FAN1/QSOX1/KRR1/GSTM2/PRKACB/NINL/GSTM3/FAM50B/SNRNP25/CEP55/TPX2/KIF4A/GSTM1/KIF20A/NTNG2
GO:0000922	CC	GO:0000922	spindle pole	160	-0.367497080529299	-1.59566668276755	0.00138279355960851	0.033308392620529	0.0291560016918528	6613	tags=35%, list=19%, signal=28%	CDK5RAP2/CEP95/RMDN3/BCCIP/TUBGCP5/ODF2/STAG1/ALMS1/NEDD1/SMC3/RMDN1/AAAS/CALM1/KLHL22/AURKA/CSPP1/KNTC1/PRC1/ZW10/TUBG1/NUDCD2/FAM161A/CDC20/BOD1/EMD/BEX4/PLK2/TCTEX1D2/CKAP5/PLK1/EFHC1/MAD1L1/SPDL1/CDC25B/CUL3/AURKB/TBCCD1/MAP10/MAD2L1/KATNAL2/SPAG5/CEP128/TUBGCP4/WDR60/FAM83D/NEK2/ASPM/FAM110C/CENPF/CCNB1/TPX2/NPM1/KIF11/DLGAP5/AUNIP/CEP104
GO:0051129	BP	GO:0051129	negative regulation of cellular component organization	656	-0.258666385970065	-1.28364480806855	0.00140980831180034	0.0338899541836648	0.0296650628798807	6346	tags=25%, list=18%, signal=21%	TP53/PARP1/ANKRD27/PLXNA3/PARK7/SCFD1/PAX5/TRIAP1/TRPC5/GEN1/APOM/INPP5F/SPP1/HMGA1/HDAC2/FHOD3/TMEM67/RAD50/CTBP1/ITGB1BP1/UBE3A/SPEF1/APC2/EXOSC10/FBXO43/ANKRD13A/ASF1A/MAPT/SMG6/EPHA7/PTPRO/KLHL22/KDM4C/PPP1R9A/IMPACT/DNMT3B/PFN4/ADD3/PTGER4/GFI1/ACAA2/NLGN1/MCM2/SETMAR/SLC25A5/THRA/TERF2/LRIG2/SPTAN1/EFNB3/SH3GL3/ULK2/ZW10/FXN/ALB/DPP4/MTMR2/PEX14/OPRD1/CDC20/LDLRAD4/DNAJB8/BNIP3/DNMT1/LRRTM1…
GO:0043901	BP	GO:0043901	negative regulation of multi-organism process	24	-0.62634030734357	-1.88861947682806	0.00141518318521562	0.0339028434108953	0.0296763452715356	2650	tags=33%, list=8%, signal=31%	ZP3/OVGP1/CALR/ADA/GPR149/ACVR1C/IGF1/ANXA2
GO:0031663	BP	GO:0031663	lipopolysaccharide-mediated signaling pathway	57	0.50901684683855	1.75242492313011	0.00141608928251897	0.0339028434108953	0.0296763452715356	4937	tags=35%, list=14%, signal=30%	MAPK3/LTF/BPI/PTAFR/LILRA2/LY96/HCK/IL1B/MAPK14/CD55/SIGIRR/TLR2/LYN/TRIB1/CARD16/AKT1/IRAK1/BMP6/CX3CL1/CD14
GO:0070525	BP	GO:0070525	tRNA threonylcarbamoyladenosine metabolic process	15	-0.711389308179539	-1.92903458702445	0.00142115028599247	0.0339255099289311	0.0296961860679897	9124	tags=87%, list=26%, signal=64%	OSGEP/MTO1/TPRKB/LAGE3/TRMT10C/TP53RK/CDK5RAP1/HSD17B10/OSGEPL1/TRMT61B/TRIT1/CTAG1A/CTAG2
GO:0030168	BP	GO:0030168	platelet activation	152	0.390492272253763	1.55186984644482	0.00142278466617139	0.0339255099289311	0.0296961860679897	8029	tags=37%, list=23%, signal=28%	HSPB1/MAPK3/MYL9/ITGB3/TREML1/GP1BB/P2RX1/PLSCR1/ITGA2B/SELP/GP9/CLEC1B/GP6/VWF/PF4/P2RY12/MPL/PDGFA/ALOX12/DMTN/PF4V1/LYN/F8/GATA1/PRKCD/IL6/RAF1/ARRB2/DGKH/ADRA2A/TLN1/GNAQ/DGKB/DGKZ/THBD/FCER1G/P2RY1/F2RL3/TRPC6/TLR4/ITPR2/TEC/GNA15/CD9/GNA11/MAPK1/ARRB1/PIK3CB/AXL/ADRA2C/APOE/STXBP3/FERMT3/PRKCG/CEACAM1/VAV1
GO:0034341	BP	GO:0034341	response to interferon-gamma	191	0.36839061278135	1.50521808080159	0.00142611107313471	0.033936268137518	0.0297056031044506	6682	tags=35%, list=19%, signal=28%	ARG1/FCGR1A/GBP6/PML/FCGR1B/SOCS3/PTAFR/RAB20/CCL8/MEFV/CITED1/HCK/IFNGR2/IFITM2/TRIM25/CXCL16/CDC42EP2/AIF1/HPX/TLR2/IFITM3/ZYX/DAPK1/CCL23/CDC42EP4/CCL20/LGALS9/CCL16/JAK2/SLC30A8/NLRC5/PRKCD/HLA-A/CASP1/SIRPA/KYNU/PARP9/WAS/NMI/OASL/IRF1/PIAS1/CCL7/IRF5/MRC1/CX3CL1/ICAM1/GBP2/STXBP2/CCL3L3/GBP1/STAT1/TRIM22/CAMK2B/HLA-B/CCL19/SLC26A6/GCH1/CD58/TLR4/TRIM34/TRIM21/TRIM8/BST2/IRF7/IFNGR1
GO:0051983	BP	GO:0051983	regulation of chromosome segregation	98	-0.402846558345548	-1.61650031309136	0.00144366441864725	0.034284851374836	0.0300107302107863	8842	tags=56%, list=25%, signal=42%	NSMCE2/RMI2/PSMG2/ANAPC15/NDC80/DYNC1H1/CSNK2A1/TNKS/ATM/ZNF207/SMC6/MKI67/ANAPC11/CTCF/XRCC3/CDK5RAP2/ANAPC5/GEN1/CSNK2A2/KLHL22/RAD18/CDC23/SMC5/ZW10/CDC20/ANAPC1/CENPE/RIOK2/RACGAP1/KIF2C/PLK1/USP44/TTK/MAD1L1/SPDL1/PTTG1/CUL3/PCID2/AURKB/PTTG3P/ESPL1/MAD2L1/SPAG5/FBXO5/AXIN2/CDT1/FEN1/NEK2/CENPF/CCNB1/CDCA5/DLGAP5/BUB1B/BUB1/TRIP13
GO:0010498	BP	GO:0010498	proteasomal protein catabolic process	457	-0.276541567124539	-1.33777745780925	0.00144884182823917	0.0343305431796482	0.0300507258465285	9989	tags=44%, list=29%, signal=31%	CDC27/RNF185/CUL1/SMURF1/TRIM13/CDC26/KCTD5/CTNNB1/ERLIN2/IFI27/ZFAND2B/UBAC2/DVL1/PSMA5/HSPA5/PPP2R5C/ARMC8/UBE2S/ANAPC4/SHH/PSMC5/OSBPL7/FAF2/FBXW5/KLHL15/KEAP1/PSMD8/ECSCR/UCHL5/BCAP31/TAF9/PSMB7/SENP1/SKP2/SH3RF2/LRRC29/PSMD5/PRICKLE1/DDI1/RNF41/PSMC2/ANAPC16/NUPR1/SOCS4/RNF5/PSMB5/ANAPC7/PSME2/ANAPC15/PSMA6/FBXW4/FBXL16/SOCS5/CUL2/UBXN1/PSMA3/VCP/HERPUD1/FBXW11/PSMB6/UBR3/PSMC4/FBXL18/PSMD7/…
GO:0035112	BP	GO:0035112	genitalia morphogenesis	14	-0.748101660232025	-1.98817995955911	0.00145140566352999	0.0343305431796482	0.0300507258465285	769	tags=29%, list=2%, signal=28%	TIFAB/DCANP1/AR/ROR2
GO:0051225	BP	GO:0051225	spindle assembly	103	-0.407054521833205	-1.64053318204904	0.00147004809725243	0.0346772094063429	0.0303541749263796	7576	tags=45%, list=22%, signal=35%	ZNF207/DRG1/MLH1/GOLGA8R/SMC1A/RNF4/MSTO1/KIF23/ARHGEF10/GOLGA8O/BCCIP/MAPRE2/TUBB/TUBGCP5/STAG1/RCC1/SMC3/AAAS/AURKA/HAUS5/MYBL2/HAUS6/CDC20/STARD9/MAP9/GOLGA6C/RACGAP1/CENPW/PLK1/MZT1/INO80/RPS3/SPICE1/AURKB/MAP10/SPAG5/FBXO5/CHEK2/TUBGCP4/NEK2/ASPM/TPX2/KIF4A/BIRC5/KIF11/KIFC1
GO:0051960	BP	GO:0051960	regulation of nervous system development	886	-0.247286224104821	-1.26145257829386	0.00147429865378428	0.0346772094063429	0.0303541749263796	5269	tags=20%, list=15%, signal=17%	PRKCI/TCF12/CLCF1/GRIN1/NTF4/FN1/ZC4H2/MAPT/GNRH1/CUL7/EPHA7/PLXND1/PTPRO/CBLN2/KDM4C/DSCAM/LTK/PPP1R9A/SLC25A12/IMPACT/TRPV1/RECK/DNMT3B/MAPK6/CDK5RAP1/PLAG1/DVL2/GPRC5B/RTN4IP1/GFI1/NLGN1/CLSTN1/NME2/EEF2K/TIAM1/LRIG2/AMIGO2/MAN2A1/EFNB3/TULP3/TRIM32/FBXO31/ADCYAP1/GATA3/SH3GL3/ULK2/ANAPC2/UFL1/EZH2/MTMR2/CNTF/MEGF8/RAPGEF1/ROBO1/SYT17/UST/GJC2/PLXNA1/CDC20/NSMF/RNF157/BIN1/GPR183/ID3/E2F1/LRRT…
GO:0140296	MF	GO:0140296	general transcription initiation factor binding	42	-0.543691486976838	-1.85943100923036	0.0014748758046246	0.0346772094063429	0.0303541749263796	9883	tags=62%, list=28%, signal=44%	TBP/PSMC5/AHR/GTF2E1/GTF2E2/PSMC2/HNRNPF/BRF1/CAND1/TP53/EDF1/RUVBL2/TAF2/THRA/RPTOR/ZNHIT6/TAF1B/FBL/ERCC4/NOP58/POLR1E/BDP1/RUVBL1/TCF4/CAND2/AR
GO:0034471	BP	GO:0034471	ncRNA 5'-end processing	17	-0.694374183568173	-1.93824009871802	0.0014833488435449	0.0348070902591658	0.0304678641820512	7436	tags=100%, list=21%, signal=79%	SSB/POP4/RPP25/POP1/THG1L/RPP38/TRMT10C/RPP40/POP7/POP5/HSD17B10/NOP14/ABT1/RPP30/UTP20/USP14
GO:0030335	BP	GO:0030335	positive regulation of cell migration	476	0.308121854543043	1.37684360307206	0.00149029100512124	0.0349006046298531	0.0305497205832601	4931	tags=22%, list=14%, signal=19%	CD99L2/CEACAM6/ELANE/HSPB1/ANXA3/MAPK3/IL1R1/SYDE1/MGAT5/TNFAIP6/GLIPR2/ITGB3/TEK/DYSF/ATOH8/MADCAM1/MMP9/LAMB1/CD274/DOCK5/PTAFR/EMC10/ANGPT1/ITGA2B/ADAM8/CCL8/ACVR1B/SELP/INSL3/FPR2/SPARC/MDK/ANGPT4/DAPK2/C5AR1/CXCR2/C3AR1/SOD2/F2RL1/SLC8A1/GAB1/IL1B/EGF/MYLK/MAPK14/POSTN/PTGS2/DOCK4/SEMA4B/CAMK1D/THBS1/SEMA4A/P2RY12/CXCL16/AIF1/RHOB/AKIRIN1/PDGFA/ALOX12/CLEC7A/PTPRC/VIL1/DMTN/CCR1/STAT3/LYN/MY…
GO:0071013	CC	GO:0071013	catalytic step 2 spliceosome	84	-0.437932509595818	-1.70210244370544	0.00150075871697954	0.0350761487851673	0.0307033805255949	11514	tags=64%, list=33%, signal=43%	HNRNPA1/AQR/GPATCH1/DDX23/PABPC1/ZCCHC8/PRPF4B/WDR83/SNRPD1/SF3A2/PPIE/PRPF6/MAGOH/HNRNPF/CACTIN/FRG1/SNW1/SNRPB/EIF4A3/SRSF1/BCAS2/PLRG1/CWC22/SYNCRIP/HNRNPH1/PRPF8/SNRPD3/SNRPG/HNRNPM/SNRNP200/SNRPN/SNRNP40/PPWD1/SRRM1/EFTUD2/SF3A3/MAGOHB/SNRPA1/HNRNPR/LSM2/PNN/DHX35/RBMX/SNRPE/SNRPB2/ALYREF/CWC27/PPIL3/PRPF19/PPIL1/LSM7/SNRPF/SF3B3/SNRPD2
GO:0051093	BP	GO:0051093	negative regulation of developmental process	896	-0.241305548456049	-1.23130527608777	0.00153061824700182	0.0355910289826361	0.0311540731807322	5527	tags=22%, list=16%, signal=19%	STRAP/CTLA4/PRAMEF5/TRPM4/ITGB1BP1/DUSP10/SOX8/HSPA9/UBE3A/BCL2/MAP2K5/NFATC3/TRIO/WNT10B/WDR77/BHLHA15/IHH/EFEMP1/MAPT/GNRH1/PIK3R1/EPHA7/RPS6KA6/PTPRO/ZFPM1/IQCB1/TRPV1/WDR61/MEN1/NFIB/CUL4A/DCN/PRMT1/OVOL2/GFI1/NLGN1/TRIB3/PRAMEF14/CDK6/MSTN/LIMD1/SYNJ2BP/NME2/LEP/WWC2/TERF2/LRIG2/RAI1/BBS2/KRIT1/PTHLH/TRIB2/EFNB3/TULP3/TOB2/ADCYAP1/GATA3/ULK2/NOTCH4/EZH2/FXN/SMAD3/MTMR2/CNTF/ROBO1/LEO1/AKT3/L…
GO:0098581	BP	GO:0098581	detection of external biotic stimulus	19	0.711859130799159	1.94027091694293	0.00153109700511166	0.0355910289826361	0.0311540731807322	2971	tags=53%, list=9%, signal=48%	NOD2/TLR6/LY96/PGLYRP1/NLRC4/TLR1/CLEC7A/TLR2/PGLYRP2/TREM2
GO:0033047	BP	GO:0033047	regulation of mitotic sister chromatid segregation	65	-0.482110395810399	-1.78241454359601	0.00153183451013972	0.0355910289826361	0.0311540731807322	4303	tags=42%, list=12%, signal=36%	CDC23/SMC5/ZW10/CDC20/ANAPC1/CENPE/RIOK2/PLK1/USP44/TTK/MAD1L1/SPDL1/PTTG1/CUL3/PCID2/AURKB/PTTG3P/ESPL1/MAD2L1/FBXO5/CDT1/CENPF/CCNB1/DLGAP5/BUB1B/BUB1/TRIP13
GO:0097711	BP	GO:0097711	ciliary basal body-plasma membrane docking	94	-0.420066755084329	-1.66529448917203	0.00156473415588586	0.0362840024399229	0.0317606570985827	11459	tags=59%, list=33%, signal=39%	CEP135/CEP83/CEP162/CEP152/CEP131/C2CD3/HAUS3/YWHAG/HAUS7/HAUS8/NPHP4/HAUS2/CEP192/CEP89/FBF1/HAUS1/MKS1/PCM1/SFI1/DYNC1H1/TUBA4A/CDK5RAP2/PLK4/DYNC1I2/TUBB/ODF2/TCTN2/TMEM67/ALMS1/NEDD1/DYNLL1/CEP70/CENPJ/IQCB1/RPGRIP1L/HAUS5/CEP57/OFD1/HAUS6/CEP72/TUBG1/PCNT/CKAP5/NINL/PLK1/CEP250/TCTN3/CEP290/CEP78/AHI1/CEP41/CEP76/NEK2/CDK1/B9D1
GO:0003774	MF	GO:0003774	motor activity	133	-0.368291588329944	-1.55639141685108	0.001575213849825	0.0363804366473948	0.0318450693351093	5828	tags=30%, list=17%, signal=25%	MYO9A/DNAH5/DNAH12/DYNLL1/SMC3/KIF9/MYL6B/KIF19/WDR63/DNAL1/WDR34/KIF16B/CENPE/STARD9/KIF18B/DYNLRB2/DNAH14/KIF2C/KIF22/DNAH7/MYO1E/KIF18A/CCDC102A/MYO16/MYO1D/MYO1B/MYO5C/WDR60/WDR78/DYNC2H1/TCTE3/MYO6/CGN/KIF4A/KIF14/KIF15/KIF21A/KIF11/KIFC1/KIF20A
GO:0002062	BP	GO:0002062	chondrocyte differentiation	115	-0.39590855904907	-1.62844893127269	0.0015769432217052	0.0363804366473948	0.0318450693351093	5202	tags=28%, list=15%, signal=24%	SMPD3/WNT10B/IHH/GLG1/EFEMP1/NFIB/IFT80/PTHLH/SMAD3/COL6A1/MAF/ZBTB16/BMPR1A/ADAMTS12/SULF1/WNT7A/LTBP3/FGFR1/ANXA6/MEX3C/FGF9/AXIN2/BMPR2/EIF2AK3/GPLD1/PTH1R/GLI3/WNT5B/COCH/COL6A2/RUNX3/ANXA2
GO:0051338	BP	GO:0051338	regulation of transferase activity	924	-0.242751713283527	-1.23784362372961	0.00157813975798239	0.0363804366473948	0.0318450693351093	5086	tags=21%, list=15%, signal=18%	PRRC1/MAPT/RFC5/FEM1A/PIK3R1/MAP4K1/SMG6/CALM1/BLM/PPP1R9A/DUSP14/MEN1/MALT1/CDK5RAP1/ELP4/EIF4A2/XRCC6/DVL2/FLT1/GPRC5B/CCNA1/CKS2/TRIB3/DCUN1D5/FAF1/MSTN/LEP/RPL23/HSP90AB1/TIAM1/UBE2C/NAF1/MAPK8IP1/TRIB2/TTN/CDC25C/RAP2B/NVL/IPO5/ETAA1/ADCYAP1/BORA/MAPKAPK5/MCPH1/BMI1/IRAK2/EZH2/DLG3/SPRY1/RAPGEF1/ROBO1/UBE2N/TGFB3/GTPBP4/PARP16/CDC20/NHLRC1/CDK4/STK26/CCL5/RPS27A/RPTOR/ADCY8/TRIM27/MAP3K10/S1…
GO:0031145	BP	GO:0031145	anaphase-promoting complex-dependent catabolic process	80	-0.447295578579242	-1.7143826391533	0.00158414224761714	0.0364476236815305	0.0319038804973063	10464	tags=65%, list=30%, signal=46%	PSMC3/CDC27/CDC26/PSMA5/UBE2S/ANAPC4/PSMC5/PSMD8/PSMB7/PSMD5/PSMC2/ANAPC16/PSMB5/ANAPC7/PSME2/ANAPC15/PSMA6/PSMA3/PSMB6/PSMC4/PSMD7/PSMD3/PSMA2/PSMB2/ANAPC11/PSMB4/PSMD11/ANAPC5/CDC16/AURKA/ANAPC10/CDC23/UBE2C/FBXO31/ANAPC2/PSMD14/CDC20/RPS27A/ANAPC1/PSMA8/PLK1/CDK2/PSMB1/PTTG1/CUL3/AURKB/MAD2L1/FBXO5/PSMD10/CCNB1/CDK1/BUB1B
GO:0004630	MF	GO:0004630	phospholipase D activity	6	-0.872364639732267	-1.77807002609436	0.00159972197863395	0.0367344718167637	0.0321549687083601	450	tags=33%, list=1%, signal=33%	GPLD1/PLD4
GO:0050863	BP	GO:0050863	regulation of T cell activation	303	-0.2978810122528	-1.38663438090648	0.00161855306245492	0.0369814790335935	0.0323711827692977	4301	tags=25%, list=12%, signal=22%	LEP/HLA-DPA1/CD6/MAPK8IP1/EFNB3/DROSHA/GATA3/CLC/DPP4/CD27/CLECL1/SPN/CCL5/NFATC2/SOD1/TNFSF11/ZMIZ1/DTX1/ZBTB16/PRNP/CD28/IL21/BTLA/ZP3/CD40LG/HSPD1/RAG1/IL7R/SMAD7/CARD11/CAMK4/IFNL1/LAX1/MAD1L1/RPS3/PRKCQ/FYN/IL23A/ZAP70/ADA/RASGRP1/NRARP/ZC3H8/CCR7/TNFRSF18/SH3RF1/EBI3/ERBB2/YES1/IL23R/DLG5/TBX21/ICOS/SASH3/KLRK1/ZBTB1/XBP1/IRF4/ZNF683/CCR2/TMIGD2/IFNG/RARA/CD81/FOXJ1/XCL1/GLI3/IL4/CD160/TNFR…
GO:0004984	MF	GO:0004984	olfactory receptor activity	362	0.323678141628641	1.40876453642751	0.00161987839196542	0.0369814790335935	0.0323711827692977	9323	tags=27%, list=27%, signal=20%	OR8B3/OR10A4/OR6K2/OR1L3/OR2B2/OR10A5/OR52N5/OR4C3/OR1A1/OR10W1/OR2V2/OR10H4/OR2M7/OR10G3/OR52K2/OR4D10/OR1D2/OR4D11/OR9A2/OR4X2/OR5AS1/OR5B17/OR10A2/OR52I2/OR1S1/OR10AG1/OR52H1/OR5V1/OR56B4/OR2H1/OR6M1/OR7A10/OR1F2P/OR52B2/OR7G3/OR10V1/OR10C1/OR3A3/OR2B6/OR9Q1/OR10G9/OR4A15/OR52B6/OR2A2/OR13C5/OR10G4/OR1N1/OR6K3/OR52A1/OR2H2/OR1L6/OR8U1/OR2L8/OR5AK2/OR4C46/OR2W5/OR8D2/OR10J3/OR10AD1/OR2Z1/OR9I1/…
GO:0050911	BP	GO:0050911	detection of chemical stimulus involved in sensory perception of smell	362	0.323678141628641	1.40876453642751	0.00161987839196542	0.0369814790335935	0.0323711827692977	9323	tags=27%, list=27%, signal=20%	OR8B3/OR10A4/OR6K2/OR1L3/OR2B2/OR10A5/OR52N5/OR4C3/OR1A1/OR10W1/OR2V2/OR10H4/OR2M7/OR10G3/OR52K2/OR4D10/OR1D2/OR4D11/OR9A2/OR4X2/OR5AS1/OR5B17/OR10A2/OR52I2/OR1S1/OR10AG1/OR52H1/OR5V1/OR56B4/OR2H1/OR6M1/OR7A10/OR1F2P/OR52B2/OR7G3/OR10V1/OR10C1/OR3A3/OR2B6/OR9Q1/OR10G9/OR4A15/OR52B6/OR2A2/OR13C5/OR10G4/OR1N1/OR6K3/OR52A1/OR2H2/OR1L6/OR8U1/OR2L8/OR5AK2/OR4C46/OR2W5/OR8D2/OR10J3/OR10AD1/OR2Z1/OR9I1/…
GO:0018205	BP	GO:0018205	peptidyl-lysine modification	365	-0.289078296304468	-1.38115405890023	0.00162535507616587	0.0370348763783508	0.0324179233338101	9982	tags=44%, list=29%, signal=32%	TWIST1/CTNNB1/SDR16C5/PAGR1/BCL11A/BRPF1/EHMT2/LOXL4/NUP62/TAF6L/NUP93/KDM3A/CAMKMT/CBX4/MTF2/METTL21A/SIN3A/ATG5/TAF9/SENP1/KAT7/CXXC1/MCM3AP/DOHH/ZNF451/SUZ12/TRIM16/NSMCE2/DMAP1/NAP1L2/EPC2/SOX4/LIF/DHPS/SNW1/SENP5/TAF5L/EID1/PHF19/NOC2L/SETD3/PIH1D1/POM121/KAT2A/KANSL3/BRPF3/MORF4L2/SUPT7L/NUP43/RANGAP1/ELP3/SIRT1/CTCF/BRD1/PYGO2/NUP37/CLOCK/TADA1/MBIP/NUP188/PAXIP1/SETD7/EED/ING5/RANBP2/MYB/…
GO:0070603	CC	GO:0070603	SWI/SNF superfamily-type complex	74	-0.441159591470987	-1.66250176245868	0.00162902569261402	0.0370369631826855	0.0324197499866723	9298	tags=54%, list=27%, signal=40%	UCHL5/C17orf49/SUZ12/DMAP1/ACTR8/GATAD2B/CSNK2A1/ZNHIT1/SMARCC1/HMGXB4/SS18/ARID1B/ANP32E/HDAC1/SMARCC2/SMARCA1/SMARCD1/PBRM1/SMARCA2/TRRAP/CHD3/ACTL6A/HDAC2/MTA1/RUVBL2/SMARCA4/ACTR6/MTA2/BPTF/PHF10/SMARCB1/DPF2/RBBP7/INO80/EP400/MTA3/NCR1/RUVBL1/MCRS1/DPF3
GO:0022904	BP	GO:0022904	respiratory electron transport chain	109	-0.402668566949466	-1.63843520711349	0.00163185133072149	0.0370369631826855	0.0324197499866723	10712	tags=59%, list=31%, signal=41%	ETFB/COX2/COA6/NDUFV3/ISCU/MYBBP1A/ETFDH/COX7B/NDUFS1/NDUFA13/NDUFA2/NDUFA11/SDHA/NDUFAF1/NDUFA9/UQCRC2/NDUFA3/NDUFS3/NDUFC1/COX6A1/NDUFA6/NDUFA5/NDUFA1/SLC25A22/NDUFB5/COX15/NDUFB10/COX4I1/DNAJC15/GPD1/COX5A/UQCRFS1/AIFM2/PARK7/NDUFAB1/NDUFS4/NDUFB11/NDUFS5/IMMP2L/NDUFB9/NDUFAF2/NDUFB4/SLC25A12/UQCC3/NDUFS8/POLG2/NDUFB2/COX7C/NDUFV1/NDUFA8/NDUFA12/NDUFA7/NDUFA4/COX10/CYCS/UQCRQ/UQCRH/COX6C/SLC25…
GO:0006282	BP	GO:0006282	regulation of DNA repair	106	-0.413189926912782	-1.67307443218178	0.00163486044380066	0.0370369631826855	0.0324197499866723	10553	tags=51%, list=30%, signal=36%	UBQLN4/RIF1/EYA3/KDM4D/RTEL1/TWIST1/KLHL15/FIGN/HMGB1/PARP3/RMI2/FOXM1/POLQ/XRCC1/BRCC3/MMS19/SIRT1/USP1/OGG1/TRIP12/PARP1/UBE2V2/DHX9/TRIM28/WDR70/RPA2/EYA2/WRAP53/TMEM161A/MGMT/SPIRE2/TIMELESS/WRNIP1/CUL4A/SETMAR/RAD51AP1/RNF8/TERF2/UBE2N/PCNA/POLH/RNF168/USP51/KDM1A/CBX8/RPS3/PARPBP/EGFR/AXIN2/RAD51/ZNF365/CHEK1/SMCHD1/AUNIP
GO:0019319	BP	GO:0019319	hexose biosynthetic process	78	-0.435031805641418	-1.66521697752187	0.00165130935124416	0.0371993368725105	0.0325618813596624	7473	tags=33%, list=22%, signal=26%	NLN/PER2/SIRT1/GPD1/RANBP2/ATF4/MDH2/DDB1/FOXO1/PCK2/OGT/SLC25A12/LEP/AKR1B1/GOT2/PPARA/SLC35B4/SLC25A13/CRY1/GPI/C1QTNF3/FAM3C/MDH1/PPARGC1A/SLC25A10/CHST15
GO:2000389	BP	GO:2000389	regulation of neutrophil extravasation	6	0.880676557672221	1.74785780465667	0.00165462671265741	0.0371993368725105	0.0325618813596624	1035	tags=67%, list=3%, signal=65%	CD99L2/IL1R1/ADAM8/MDK
GO:2000391	BP	GO:2000391	positive regulation of neutrophil extravasation	6	0.880676557672221	1.74785780465667	0.00165462671265741	0.0371993368725105	0.0325618813596624	1035	tags=67%, list=3%, signal=65%	CD99L2/IL1R1/ADAM8/MDK
GO:0008408	MF	GO:0008408	3'-5' exonuclease activity	52	-0.492290902137295	-1.78502125168323	0.00165463457240261	0.0371993368725105	0.0325618813596624	10504	tags=67%, list=30%, signal=47%	EXO5/APEX2/PARN/CNOT6/POLG/EXOSC5/EXOSC3/APLF/PNPT1/EXOSC9/POLD1/RAD9B/EXOSC7/ANGEL2/PAN2/TATDN1/DIS3L2/PDE12/RAD50/ERI3/EXOSC10/CNOT7/TOE1/REXO2/CNOT6L/ERI2/ANGEL1/DIS3L/WRN/APEX1/RAD1/EXOSC2/REXO4/DIS3/EXD2
GO:0009792	BP	GO:0009792	embryo development ending in birth or egg hatching	635	-0.256782414831201	-1.27342670448892	0.00166762003367483	0.0373938743323542	0.0327321668061248	6383	tags=24%, list=18%, signal=20%	ETNK2/ZNF830/TP53/XYLT1/PLK4/CCNB1IP1/ERCC2/HOXB2/HOXC5/PAX5/ETV2/DAD1/TRIM28/ADCY9/TLE6/PHF6/ACTL6A/GLMN/TCOF1/WDR74/NECAB1/PLCG1/SOX8/EPB41L5/NUP133/TMED2/BYSL/IHH/ADAMTS3/NSUN2/NPAT/HUS1/PSPH/KDM4C/MYF5/RPGRIP1L/CUL4A/DVL2/EOMES/PRMT1/OVOL2/E2F8/POLG2/SMPD4/SLC5A7/DHX35/MAN2A1/ARL13B/NLE1/SH3PXD2A/TULP3/RDH10/GATA6/ZFAT/HCFC1/ALX1/NOLC1/GATA3/POFUT1/ST8SIA6/FXN/SMAD3/PHACTR4/MTHFD1/MEGF8/ZNF56…
GO:0051985	BP	GO:0051985	negative regulation of chromosome segregation	44	-0.536822762400027	-1.84478549182228	0.00166962397468022	0.0373938743323542	0.0327321668061248	3714	tags=45%, list=11%, signal=41%	ZW10/CDC20/PLK1/USP44/TTK/MAD1L1/SPDL1/PTTG1/PCID2/AURKB/PTTG3P/ESPL1/MAD2L1/FBXO5/CDT1/CENPF/CCNB1/BUB1B/BUB1/TRIP13
GO:0000717	BP	GO:0000717	nucleotide-excision repair, DNA duplex unwinding	21	-0.655789826944375	-1.90795622088293	0.00167540763562474	0.0374523415213614	0.0327833451827289	7722	tags=62%, list=22%, signal=48%	XPA/GTF2H1/RBX1/DDB1/PARP1/ERCC2/CUL4A/ERCC3/CHD1L/GTF2H5/GTF2H3/RPS27A/GTF2H4
GO:1902624	BP	GO:1902624	positive regulation of neutrophil migration	28	0.636287711483589	1.89467774511304	0.00169324376424634	0.0376601087377947	0.0329652110981111	2711	tags=39%, list=8%, signal=36%	CD99L2/IL1R1/DYSF/ADAM8/MDK/DAPK2/C5AR1/CXCR2/C3AR1/CAMK1D/MOSPD2
GO:0051168	BP	GO:0051168	nuclear export	190	-0.344064067798791	-1.52336046621609	0.00169409104330105	0.0376601087377947	0.0329652110981111	10568	tags=55%, list=30%, signal=38%	SLBP/SEC13/U2AF2/RBM26/THOC1/XPO7/NUP85/PABPN1/UPF2/SMURF1/SSB/IFI27/NUP62/NUP93/CPSF1/UHMK1/NCBP1/MCM3AP/MAGOH/FYTTD1/DDX19B/SMG1/CPSF4/RANBP17/FIP1L1/EIF4E/RNPS1/POM121/PTPN11/EIF4A3/RAN/PKD1/NUP43/NMD3/CTDSPL2/RANGAP1/NUTF2/EIF4ENIF1/POLR2D/SRSF1/WDR33/PTPN14/CPSF6/NUP37/NUP188/LSG1/RANBP2/THOC2/CSE1L/THOC3/CPSF3/TP53/RITA1/PARK7/DHX9/ZNF593/SDAD1/SYMPK/HSPA9/NUP133/NUP155/SRRM1/RPS15/AAAS/MAG…
GO:0000307	CC	GO:0000307	cyclin-dependent protein kinase holoenzyme complex	42	-0.538310887904837	-1.84102929980072	0.00169427414553664	0.0376601087377947	0.0329652110981111	8382	tags=60%, list=24%, signal=45%	SNW1/CDK13/CCNJ/CCNG1/CKS1B/CDK12/BCCIP/CCNT1/CCNA1/CKS2/CDK6/PCNA/CDK4/CCNE1/CCND2/CCNB3/CDK2/CCNA2/CCNF/CCNE2/MNAT1/CCNI2/CCNB1/CDK1/CCNB2
GO:2000117	BP	GO:2000117	negative regulation of cysteine-type endopeptidase activity	89	0.441904170621984	1.62346525815617	0.00170661592699918	0.0378631349367883	0.0331429270350158	6947	tags=39%, list=20%, signal=32%	BCL2L12/LTF/MMP9/AQP1/RPS6KA3/PTGS2/THBS1/TFAP2B/PLAUR/VIL1/SFN/FNIP1/CARD16/POR/CFLAR/AKT1/KLF4/RAF1/TNFSF14/ARRB2/CDKN2D/VEGFA/PAX2/MDM2/BIRC7/NOL3/IFI16/MT3/CRYAB/TNFAIP8/IGBP1/MICAL1/HGF/BIRC8/ARRB1
GO:0032637	BP	GO:0032637	interleukin-8 production	77	0.454099040752771	1.63981140533841	0.00171044390169085	0.0378768656128651	0.0331549459762925	5134	tags=32%, list=15%, signal=28%	ELANE/IL17F/FFAR2/TLR5/BPI/LILRA2/NOD2/C5AR2/TLR6/F2RL1/IL1B/TLR8/BCL3/TLR1/CLEC7A/PTPRC/TLR2/HSPA1A/LGALS9/DDIT3/KLF4/MYD88/HSPA1B/CD14/PRG3
GO:0006937	BP	GO:0006937	regulation of muscle contraction	155	0.392022827608791	1.56230301016528	0.00172309580745193	0.0380380241722879	0.033296013703118	7943	tags=39%, list=23%, signal=30%	MYL9/RANGRF/CNN1/NOS1AP/MYBPC3/P2RX1/DOCK5/PTAFR/DSC2/TNNI1/PROK2/ATP2A1/KCNJ2/TNNC2/SLC8A1/CHGA/PTGS2/DOCK4/PDE5A/CTTN/KCNE3/ADORA1/FKBP1B/MYL3/TACR1/ACTN3/SLC8A3/RGS2/CASQ1/HRC/MYBPH/TNNT3/PRKACA/TPM1/DSG2/ADRA2A/FGF13/SLC9A1/ARHGAP42/SSTR2/PLCE1/TNNI2/RHOA/CACNA1C/TACR2/MYLK2/GHRL/OXT/ADRA1A/ADRA2C/HDAC4/GHSR/CALM2/ATP2B1/NOS1/EHD3/SPHK1/KCNMA1/RYR2/CHRNB4
GO:0051291	BP	GO:0051291	protein heterooligomerization	97	-0.412563212843383	-1.65122362745734	0.00172416698569635	0.0380380241722879	0.033296013703118	8213	tags=36%, list=24%, signal=28%	KCNC2/GCHFR/S100A10/MAGI2/PDSS2/PKD1/FARSA/KRT10/CPSF6/TRAF2/CBR4/C1QTNF6/PCBD2/HRAS/MCCC1/BIRC3/RCC1/GRIN1/NUDT21/XRCC6/NLGN1/IDE/NUP54/COL6A1/ITPR3/HSD17B8/RRM1/GLRB/MCCC2/RRM2/FARSB/PPP5C/COL6A2/PRKCZ/ANXA2
GO:0048037	MF	GO:0048037	cofactor binding	479	-0.274920639701668	-1.33079735310194	0.00175020584983573	0.0385404471000208	0.0337358020741117	8569	tags=35%, list=25%, signal=27%	AIFM3/ACADM/P3H1/GLUD1/CYP2J2/ACBD3/MTO1/GCDH/CYP4F11/GMDS/POLD1/LIAS/SCP2/NFU1/OGFOD1/ACAD11/NUBP1/DNA2/DAO/DUS4L/ACO1/MTHFR/ILVBL/RSAD1/NTHL1/IVD/GSTP1/FMO3/CYP7A1/ALKBH3/CYB5D2/ELP3/COX15/SIRT1/MUTYH/VKORC1L1/CBR4/THAP4/PHYH/ACOT7/GPD1/GCLC/UXS1/CRYZ/CARNS1/DBT/CYP7B1/UQCRFS1/CYP2C18/CYB5A/ACO2/BRIP1/DHFR/PARP1/ERCC2/METTL3/AIFM2/PANK3/CRY2/NDUFAB1/HACL1/CYP20A1/PCCA/MCCC1/ASNS/FDX1/ALDH6A1/CY…
GO:0070821	CC	GO:0070821	tertiary granule membrane	73	0.466215922367581	1.67260759778917	0.00176211549821539	0.0387217044327358	0.0338944629605588	7974	tags=47%, list=23%, signal=36%	CEACAM8/CLEC5A/MCEMP1/CLEC4D/LILRA3/FCAR/PTAFR/ADAM8/CYSTM1/MGAM/FPR2/GPR84/SLC2A3/CD59/LILRB2/SIGLEC5/CD93/SIRPA/RAP2C/FRMPD3/PLAU/LAIR1/FCER1G/ITGAM/SNAP23/LAMTOR3/TARM1/ATP11A/CD300A/OLR1/UBR4/PLD1/CHRNB4/CEACAM1
GO:0045580	BP	GO:0045580	regulation of T cell differentiation	135	-0.372967934784877	-1.58083390471324	0.00176499847367719	0.0387217044327358	0.0338944629605588	3848	tags=29%, list=11%, signal=26%	DROSHA/GATA3/CD27/NFATC2/SOD1/ZMIZ1/DTX1/ZBTB16/CD28/RAG1/IL7R/SMAD7/CARD11/CAMK4/IFNL1/IL23A/ZAP70/ADA/RASGRP1/NRARP/ZC3H8/TNFRSF18/SH3RF1/ERBB2/IL23R/TBX21/SASH3/ZBTB1/XBP1/IRF4/ZNF683/CCR2/IFNG/RARA/FOXJ1/GLI3/IL4/PRKCZ/RUNX3
GO:0032612	BP	GO:0032612	interleukin-1 production	102	0.431735909507927	1.61587399904465	0.00176870847637427	0.038731106023461	0.0339026925019303	3996	tags=33%, list=12%, signal=30%	HSPB1/AZU1/IL1R2/PANX2/PML/ORM2/ORM1/AIM2/LILRA5/LILRA2/NOD2/TLR6/MEFV/CARD17/F2RL1/IL1B/NLRP12/TLR8/CMA1/NLRC4/CLEC7A/MNDA/S1PR3/TREM2/FZD5/PYDC1/CARD16/LGALS9/JAK2/HMGB4/ABCA1/PANX3/CASP1/SIRPA
GO:0016825	MF	GO:0016825	hydrolase activity, acting on acid phosphorus-nitrogen bonds	177	0.379836534869915	1.53880672519807	0.00181348359364257	0.0395647816187861	0.0346324379250936	6861	tags=32%, list=20%, signal=26%	ELANE/CTSG/PARL/LTF/AZU1/TPSAB1/HP/HPR/TMPRSS9/MMP9/KLKB1/ADAM8/KLK8/CELA2B/RHBDL1/TPSD1/PRTN3/CMA1/TMPRSS5/MMP1/TMPRSS2/DPP6/C1RL/TMPRSS7/ACHE/CPD/HGFAC/FURIN/C1R/CTRB2/CELA2A/CTRC/CTSA/CTRL/RBP3/MASP2/MST1L/PLAU/C1S/PRSS36/PRSS16/ACE/PRSS38/CELA3A/PCSK6/KLK3/F12/KLK13/MMP2/C2/PRSS37/PRSS1/PRSS33/ACR/HGF/CORIN
GO:0017171	MF	GO:0017171	serine hydrolase activity	177	0.379836534869915	1.53880672519807	0.00181348359364257	0.0395647816187861	0.0346324379250936	6861	tags=32%, list=20%, signal=26%	ELANE/CTSG/PARL/LTF/AZU1/TPSAB1/HP/HPR/TMPRSS9/MMP9/KLKB1/ADAM8/KLK8/CELA2B/RHBDL1/TPSD1/PRTN3/CMA1/TMPRSS5/MMP1/TMPRSS2/DPP6/C1RL/TMPRSS7/ACHE/CPD/HGFAC/FURIN/C1R/CTRB2/CELA2A/CTRC/CTSA/CTRL/RBP3/MASP2/MST1L/PLAU/C1S/PRSS36/PRSS16/ACE/PRSS38/CELA3A/PCSK6/KLK3/F12/KLK13/MMP2/C2/PRSS37/PRSS1/PRSS33/ACR/HGF/CORIN
GO:0004252	MF	GO:0004252	serine-type endopeptidase activity	152	0.387318925940233	1.5392585329664	0.00184352324796907	0.0401459499922121	0.0351411549404087	7723	tags=36%, list=22%, signal=28%	ELANE/CTSG/PARL/LTF/AZU1/TPSAB1/HP/HPR/TMPRSS9/MMP9/KLKB1/ADAM8/KLK8/CELA2B/RHBDL1/TPSD1/PRTN3/CMA1/TMPRSS5/MMP1/TMPRSS2/C1RL/TMPRSS7/HGFAC/FURIN/C1R/CTRB2/CELA2A/CTRC/CTRL/MASP2/MST1L/PLAU/C1S/PRSS36/PRSS38/CELA3A/PCSK6/KLK3/F12/KLK13/MMP2/C2/PRSS37/PRSS1/PRSS33/ACR/HGF/CORIN/KLK2/PRSS3/TMPRSS11F/CFB/CFI/TMPRSS15
GO:0043138	MF	GO:0043138	3'-5' DNA helicase activity	19	-0.691589567958563	-1.98498172769893	0.00186833343934343	0.0406113067855809	0.03554849802686	6111	tags=68%, list=18%, signal=56%	DHX9/MCM5/BLM/ERCC3/MCM2/WRN/RECQL4/INO80/MCM6/CDC45/GINS1/GINS4/GINS2
GO:0005680	CC	GO:0005680	anaphase-promoting complex	21	-0.651213310074012	-1.89464129363944	0.00187512233804768	0.0406399614134325	0.0355735804253905	10256	tags=86%, list=30%, signal=60%	CDC27/CDC26/UBE2S/ANAPC4/ANAPC16/ANAPC7/ANAPC15/ANAPC11/ANAPC5/CDC16/CUL7/ANAPC10/CDC23/UBE2C/ANAPC2/CDC20/ANAPC1/BUB1B
GO:0007062	BP	GO:0007062	sister chromatid cohesion	49	-0.515027770449982	-1.82399212987838	0.0018788619778997	0.0406399614134325	0.0355735804253905	7224	tags=41%, list=21%, signal=32%	SMC1A/CTCF/STAG1/ESCO1/SMC3/RAD51C/SMC5/CDC20/PHB2/BOD1/STAG3L4/KIF22/PLK1/ESPL1/AXIN2/FEN1/DSCC1/CDCA5/BUB1B/BUB1
GO:0032757	BP	GO:0032757	positive regulation of interleukin-8 production	49	0.526102404556507	1.7504094412865	0.00187998127016302	0.0406399614134325	0.0355735804253905	6987	tags=43%, list=20%, signal=34%	ELANE/FFAR2/TLR5/NOD2/F2RL1/IL1B/TLR8/TLR1/CLEC7A/TLR2/HSPA1A/LGALS9/DDIT3/MYD88/HSPA1B/CD14/PRG3/CD58/TLR4/FCN1/PRKD2
GO:0043161	BP	GO:0043161	proteasome-mediated ubiquitin-dependent protein catabolic process	404	-0.279308456490943	-1.32997408498861	0.00188527800765038	0.0406799567171799	0.0356085897144009	10256	tags=45%, list=30%, signal=32%	CDC27/RNF185/CUL1/SMURF1/TRIM13/CDC26/KCTD5/CTNNB1/ERLIN2/IFI27/ZFAND2B/DVL1/PSMA5/HSPA5/PPP2R5C/ARMC8/UBE2S/ANAPC4/SHH/PSMC5/FAF2/FBXW5/KLHL15/KEAP1/PSMD8/UCHL5/BCAP31/TAF9/PSMB7/SENP1/SKP2/SH3RF2/LRRC29/PSMD5/PRICKLE1/PSMC2/ANAPC16/SOCS4/RNF5/PSMB5/ANAPC7/PSME2/ANAPC15/PSMA6/FBXW4/FBXL16/SOCS5/CUL2/UBXN1/PSMA3/VCP/HERPUD1/FBXW11/PSMB6/UBR3/PSMC4/FBXL18/PSMD7/DAB2/AGAP3/SYVN1/CUL5/PSMD3/SMARCC1/…
GO:0000778	CC	GO:0000778	condensed nuclear chromosome kinetochore	15	-0.700717684010435	-1.90009694080847	0.00191266787710526	0.0411956550245864	0.0360599984897965	4798	tags=67%, list=14%, signal=57%	CENPC/CENPK/MIS12/CENPO/PLK1/CENPA/CCNB1/BUB1B/NUF2/BUB1
GO:0070307	BP	GO:0070307	lens fiber cell development	14	-0.734307639609267	-1.9515205096183	0.00193873138531544	0.0416809590908528	0.0364848021222722	1976	tags=57%, list=6%, signal=54%	FRS2/WNT7B/WNT7A/ABI2/EPHA2/BFSP1/BFSP2/WNT5B
GO:0048193	BP	GO:0048193	Golgi vesicle transport	356	-0.288453628884574	-1.37065424136312	0.00195367616746763	0.0419258905538553	0.0366991992032435	9307	tags=37%, list=27%, signal=27%	RAB6A/INSIG1/BCAP31/TMED1/TRAPPC2L/COG5/EXOC4/GOSR1/HTT/MYO18A/SEC24C/DCTN6/SEC23A/TMED3/ANKRD28/TRAPPC2/GOSR2/PDCD6/CAPZB/GOLPH3L/DYNC1H1/VCP/SAR1B/COG8/SEC31A/PROC/DNAJC28/COPB1/EXOC5/PITPNB/OSBPL5/KLC2/PPP6R3/RABEP1/USO1/COG1/COG3/SNX8/GOLGA7/AP1AR/ARL3/DCTN5/KIF23/COMMD1/STXBP6/PITPNM3/STX18/CREB3L2/CYTH3/EXOC6B/F2/VAMP8/TRAPPC6A/KIF3A/PPP6R1/DYNC1I2/NBAS/SCFD1/USE1/UVRAG/VPS51/CNIH1/ANK3/KDE…
GO:0032101	BP	GO:0032101	regulation of response to external stimulus	952	0.269176655293995	1.25374899016281	0.00195790366140569	0.0419403573785324	0.0367118625211516	6260	tags=24%, list=18%, signal=20%	LSM14A/ELANE/HSPB1/METAP2/ARG1/MAPK3/LTF/AZU1/IL1R2/IL1R1/IL17F/AHSG/TNFAIP6/CLEC4E/MUC5B/FFAR3/GRIN3A/APCS/TEK/DYSF/CLEC4D/CYP19A1/MMP9/VSIG4/KLKB1/NCR3/TRIM6/AIM2/FFAR2/PSMD9/SOCS3/OSM/PLSCR1/IRAK3/IL27/ADAM8/GRK1/STX3/APOD/USF1/SELP/KLK8/NLRP6/FPR2/BCL6/LILRA5/GUCA1A/SMPDL3B/MDK/NEAT1/LILRA2/NOD2/RAET1E/EFNB2/IDO1/PDE2A/PSMA1/C5AR2/DAPK2/TLR6/MEFV/TREML2/C5AR1/LY96/CXCR2/WNT4/C3AR1/CR1/F2RL1/H…
GO:0008236	MF	GO:0008236	serine-type peptidase activity	173	0.378226300153281	1.52068022036346	0.00197228456274203	0.042131636483713	0.0368792958157509	6861	tags=32%, list=20%, signal=26%	ELANE/CTSG/PARL/LTF/AZU1/TPSAB1/HP/HPR/TMPRSS9/MMP9/KLKB1/ADAM8/KLK8/CELA2B/RHBDL1/TPSD1/PRTN3/CMA1/TMPRSS5/MMP1/TMPRSS2/DPP6/C1RL/TMPRSS7/CPD/HGFAC/FURIN/C1R/CTRB2/CELA2A/CTRC/CTSA/CTRL/RBP3/MASP2/MST1L/PLAU/C1S/PRSS36/PRSS16/ACE/PRSS38/CELA3A/PCSK6/KLK3/F12/KLK13/MMP2/C2/PRSS37/PRSS1/PRSS33/ACR/HGF/CORIN
GO:0098781	BP	GO:0098781	ncRNA transcription	99	-0.402994637790651	-1.62413446689076	0.00197404865503842	0.042131636483713	0.0368792958157509	10013	tags=59%, list=29%, signal=42%	INTS4/IPPK/TBP/SNAPC2/GTF2E1/TAF9/NCBP1/GTF3C6/TAF8/POLR2C/GTF2E2/SNAPC5/INTS10/GTF3C3/TOPAZ1/POLR2I/PIH1D1/CELF3/POLR2L/POLR2D/BRF1/TAF6/TAF11/POLR2K/POLR2B/CCNT1/TP53/POLR2H/GTF3C2/TCOF1/PWP1/GTF3C4/INTS9/NOL11/PHAX/SMARCA4/RPRD2/POLR2G/GTF3C1/INTS7/NIFK/INTS5/TAF5/POLR1B/RPAP2/TAF1B/INTS2/SMARCB1/SPIN1/GTF3A/ICE1/NCL/NCBP2/NPM3/NABP2/POLR1E/ZC3H8/ICE2
GO:0090118	BP	GO:0090118	receptor-mediated endocytosis involved in cholesterol transport	6	-0.865785970188574	-1.7646612580237	0.0019811076103491	0.042131636483713	0.0368792958157509	2376	tags=50%, list=7%, signal=47%	LDLRAP1/LDLR/ANXA2
GO:0046632	BP	GO:0046632	alpha-beta T cell differentiation	100	-0.407935931614962	-1.64834933619241	0.00198111143340343	0.042131636483713	0.0368792958157509	5328	tags=34%, list=15%, signal=29%	BCL2/IHH/ZFPM1/MALT1/EOMES/PTGER4/GATA3/LY9/SPN/SLAMF6/GPR183/GPR18/ZBTB16/SMAD7/RORA/IL23A/SATB1/ZAP70/ADA/RORC/SH3RF1/ITK/IL23R/TBX21/SASH3/LEF1/IRF4/ZNF683/IFNG/RARA/GLI3/PRKCZ/RUNX3/RSAD2
GO:0009147	BP	GO:0009147	pyrimidine nucleoside triphosphate metabolic process	22	-0.635197364429196	-1.8635002375771	0.00200421062775268	0.0425462194952605	0.0372421948341395	6580	tags=55%, list=19%, signal=44%	NME3/NME7/DTYMK/DCTPP1/NME2/CAD/NME1/CTPS1/AK3/UCK2/TYMS/CMPK2
GO:0007159	BP	GO:0007159	leukocyte cell-cell adhesion	322	-0.29343135234061	-1.37359956729992	0.00206451412757279	0.0437476844663226	0.0382938791687177	3858	tags=22%, list=11%, signal=20%	EZR/GATA3/DPP4/CD27/CLECL1/SPN/CCL5/TNFSF11/ZMIZ1/DTX1/MIR146A/ZBTB16/PRNP/CD28/IL21/PPARA/ASS1/BTLA/ZP3/CD40LG/HSPD1/RAG1/IL7R/SMAD7/CARD11/IFNL1/LAX1/MAD1L1/RPS3/PRKCQ/FYN/IL23A/ZAP70/ADA/RASGRP1/NT5E/NRARP/ZC3H8/ETS1/CCR7/CERCAM/CX3CR1/EBI3/ERBB2/ITGB7/YES1/IL23R/DLG5/TBX21/ICOS/SASH3/SKAP1/KLRK1/ZBTB1/XBP1/CCR2/TMIGD2/IFNG/RARA/CD81/FOXJ1/XCL1/GLI3/IL4/MIR92A1/CD160/TNFRSF21/PRKCZ/IGF1/PAK1/H…
GO:0002227	BP	GO:0002227	innate immune response in mucosa	12	0.746041751482486	1.78822903616808	0.00209153882682218	0.0442284242918535	0.0387146875615514	1918	tags=42%, list=6%, signal=39%	DEFA4/LTF/DEFA3/CAMP/APOA4
GO:0000780	CC	GO:0000780	condensed nuclear chromosome, centromeric region	22	-0.632208828368068	-1.85473266709934	0.00209479547590536	0.0442284242918535	0.0387146875615514	4948	tags=55%, list=14%, signal=47%	CENPC/AURKA/CENPK/MIS12/CENPO/PLK1/AURKB/CENPA/CCNB1/BUB1B/NUF2/BUB1
GO:1905819	BP	GO:1905819	negative regulation of chromosome separation	40	-0.542229598248126	-1.83804264294022	0.00209844256574074	0.0442284242918535	0.0387146875615514	3714	tags=48%, list=11%, signal=42%	ZW10/CDC20/PLK1/USP44/TTK/MAD1L1/SPDL1/PTTG1/PCID2/AURKB/PTTG3P/MAD2L1/FBXO5/CDT1/CENPF/CCNB1/BUB1B/BUB1/TRIP13
GO:0016607	CC	GO:0016607	nuclear speck	378	-0.286291125172818	-1.37154163324362	0.0021190587052653	0.0445833331519543	0.0390253517068748	9186	tags=39%, list=26%, signal=29%	RBM4B/OSGEP/CXXC1/MAGOH/FYTTD1/EAF1/GTF2E2/SMC4/RMI2/SAP18/CACTIN/GATAD2B/ATPAF2/ACADM/SNW1/RING1/CDK13/TAF5L/NRIP1/PRPF4/RNPS1/CBLL1/PRCC/RBM15/DENND1B/EIF4A3/SMC6/YLPM1/EIF4ENIF1/DHX15/LPXN/POLR2D/SRSF1/BCAS2/SON/CPSF6/RREB1/PLRG1/CWC22/PPP1CC/PLCB1/ZC3H14/BRD1/PHF5A/DDX42/MEF2C/TIMM50/PPP1R8/CDK12/PRPF31/OGG1/TUT1/TRIP12/THOC2/THOC3/CBY1/PRPF8/ZNF830/SNURF/METTL3/HOXB2/CRY2/DDX46/FNBP4/TATDN2/…
GO:0034212	MF	GO:0034212	peptide N-acetyltransferase activity	70	-0.444161501311065	-1.66036511075304	0.00213448575099816	0.0446737590682216	0.0391045046758491	9812	tags=51%, list=28%, signal=37%	BRPF1/TAF6L/TAF9/KAT7/MCM3AP/EPC2/TAF5L/KAT2A/KANSL3/SUPT7L/ELP3/CLOCK/TADA1/NAA20/ESCO1/NAA25/NAA30/OGT/GTF3C4/WDR5/MEAF6/POLE3/NAA15/NAA16/KAT6B/HCFC1/NAA35/TAF5/NAA40/PHF10/TAF9B/CREBBP/DPF2/MCRS1/DPF3/TAF10
GO:2000553	BP	GO:2000553	positive regulation of T-helper 2 cell cytokine production	7	-0.851044686945823	-1.8389994378211	0.00213662470636577	0.0446737590682216	0.0391045046758491	495	tags=71%, list=1%, signal=70%	GATA3/CD81/XCL1/PRKCZ/RSAD2
GO:0036459	MF	GO:0036459	thiol-dependent ubiquitinyl hydrolase activity	91	-0.417742050287789	-1.63489486871434	0.00213849647323098	0.0446737590682216	0.0391045046758491	8244	tags=45%, list=24%, signal=34%	USP20/USP10/BRCC3/USP30/USP50/USP5/DESI2/STAMBPL1/USP1/USP47/EIF3F/OTUD6B/USP27X/UCHL3/USP16/USP54/USP46/USP12/USP7/USP24/OTUD4/OTULIN/PSMD14/USP13/USP37/USP45/USP29/USP11/USP51/USP41/OTUD7A/USP44/USP40/OTUD3/USP14/OTUD7B/USP43/TANK/USP28/USP19/UCHL1
GO:0101005	MF	GO:0101005	ubiquitinyl hydrolase activity	91	-0.417742050287789	-1.63489486871434	0.00213849647323098	0.0446737590682216	0.0391045046758491	8244	tags=45%, list=24%, signal=34%	USP20/USP10/BRCC3/USP30/USP50/USP5/DESI2/STAMBPL1/USP1/USP47/EIF3F/OTUD6B/USP27X/UCHL3/USP16/USP54/USP46/USP12/USP7/USP24/OTUD4/OTULIN/PSMD14/USP13/USP37/USP45/USP29/USP11/USP51/USP41/OTUD7A/USP44/USP40/OTUD3/USP14/OTUD7B/USP43/TANK/USP28/USP19/UCHL1
GO:0030593	BP	GO:0030593	neutrophil chemotaxis	96	0.436369546674663	1.62362923114276	0.00216790920358481	0.0451725351689353	0.039541100851532	5100	tags=33%, list=15%, signal=29%	DYSF/IL1RN/PPBP/CCL8/MDK/CXCR1/C5AR2/DAPK2/C5AR1/CXCR2/C3AR1/IL36B/IL1B/PF4/S100A12/CAMK1D/CSF3R/BST1/ITGA9/PF4V1/MOSPD2/CCL23/S100A8/MPP1/CCL20/CCL16/S100A9/CXCL11/CCL7/CX3CL1/CXCL1/CCL3L3
GO:0016796	MF	GO:0016796	exonuclease activity, active with either ribo- or deoxyribonucleic acids and producing 5'-phosphomonoesters	55	-0.482317915973722	-1.76929810901221	0.00217002689492386	0.0451725351689353	0.039541100851532	10504	tags=65%, list=30%, signal=46%	EXO5/APEX2/MGME1/PARN/CNOT6/EXOSC5/EXOSC3/PNPT1/EXOSC9/POLD1/APTX/EXOSC7/ANGEL2/PAN2/TATDN1/GEN1/DIS3L2/PDE12/ERI3/EXOSC10/CNOT7/TOE1/REXO2/CNOT6L/ERI2/ANGEL1/DIS3L/DCLRE1B/DCLRE1A/APEX1/RAD1/EXOSC2/DIS3/FEN1/EXD2/EXO1
GO:0050656	MF	GO:0050656	3'-phosphoadenosine 5'-phosphosulfate binding	6	-0.860679928672802	-1.75425402811354	0.0021931976018872	0.0454865792241709	0.0398159946030882	3102	tags=50%, list=9%, signal=46%	ENPP1/CHST12/CHST15
GO:0070309	BP	GO:0070309	lens fiber cell morphogenesis	6	-0.860756745173077	-1.75441059695004	0.0021931976018872	0.0454865792241709	0.0398159946030882	1075	tags=50%, list=3%, signal=48%	PROX2/ABI2/EPHA2
GO:0000178	CC	GO:0000178	exosome (RNase complex)	23	-0.63546992783885	-1.88631494105221	0.00219754671268646	0.0454865792241709	0.0398159946030882	9116	tags=74%, list=26%, signal=55%	EXOSC5/EXOSC3/PNPT1/EXOSC9/EXOSC7/SUPV3L1/EXOSC1/DIS3L2/WDR74/EXOSC10/MPHOSPH6/DIS3L/NVL/EXOSC8/EXOSC2/KHSRP/DIS3
GO:0034134	BP	GO:0034134	toll-like receptor 2 signaling pathway	14	0.76177105243824	1.91341513394801	0.002201982317684	0.0454865792241709	0.0398159946030882	4227	tags=50%, list=12%, signal=44%	TLR6/F2RL1/PIK3AP1/TLR1/TLR2/LYN/IRAK1
GO:0060394	BP	GO:0060394	negative regulation of pathway-restricted SMAD protein phosphorylation	11	-0.756780107320747	-1.86445183520501	0.00220438221776038	0.0454865792241709	0.0398159946030882	5527	tags=55%, list=16%, signal=46%	STRAP/LDLRAD4/SNX25/SMAD7/PMEPA1/NOG
GO:0060670	BP	GO:0060670	branching involved in labyrinthine layer morphogenesis	12	0.743677519482472	1.78256207677571	0.00221105181580008	0.0455445804221436	0.0398667650814324	4960	tags=58%, list=14%, signal=50%	ADM/SOCS3/RSPO3/GCM1/GRHL2/FZD5/GRB2
GO:0009226	BP	GO:0009226	nucleotide-sugar biosynthetic process	22	-0.628049676805723	-1.84253082187992	0.00225331904936396	0.0463343636579144	0.0405580899862595	8620	tags=68%, list=25%, signal=51%	GNPDA1/GMDS/PMM2/GFPT1/UXS1/PMM1/PGM3/MPI/GMPPB/GNPNAT1/GNPDA2/UGDH/UAP1/SLC35D1/GFPT2
GO:0034135	BP	GO:0034135	regulation of toll-like receptor 2 signaling pathway	9	0.790138222800352	1.74723691455033	0.00226966311957274	0.0465478213683552	0.040744936990186	2671	tags=44%, list=8%, signal=41%	TLR6/F2RL1/TLR1/LYN
GO:2001182	BP	GO:2001182	regulation of interleukin-12 secretion	8	0.829791949689841	1.7877224115676	0.00227158731747629	0.0465478213683552	0.040744936990186	3201	tags=62%, list=9%, signal=57%	LILRA5/MDK/MAPK14/TLR8/LGALS9
GO:1903039	BP	GO:1903039	positive regulation of leukocyte cell-cell adhesion	212	-0.325123434659462	-1.45320301760906	0.00228745545421053	0.04679174475918	0.0409584516703025	4301	tags=25%, list=12%, signal=22%	LEP/HLA-DPA1/CD6/EFNB3/GATA3/DPP4/CD27/CLECL1/CCL5/TNFSF11/ZMIZ1/ZBTB16/CD28/IL21/BTLA/ZP3/CD40LG/HSPD1/RAG1/IL7R/CARD11/RPS3/PRKCQ/FYN/IL23A/ZAP70/ADA/RASGRP1/ETS1/CCR7/EBI3/YES1/IL23R/ICOS/SASH3/SKAP1/KLRK1/ZBTB1/XBP1/CCR2/TMIGD2/IFNG/RARA/CD81/XCL1/GLI3/IL4/MIR92A1/CD160/PRKCZ/IGF1/PAK1/HLA-DPB1/RUNX3
GO:0060040	BP	GO:0060040	retinal bipolar neuron differentiation	5	0.913613850336098	1.72695854180726	0.00231270919540948	0.0471449164653162	0.0412675952239688	1	tags=20%, list=0%, signal=20%	VSX1
GO:1905962	BP	GO:1905962	glutamatergic neuron differentiation	5	0.913613850336098	1.72695854180726	0.00231270919540948	0.0471449164653162	0.0412675952239688	1	tags=20%, list=0%, signal=20%	VSX1
GO:0050662	MF	GO:0050662	coenzyme binding	276	-0.313505191604905	-1.44752580043307	0.00231844882564208	0.0471665517543953	0.0412865333496292	8948	tags=39%, list=26%, signal=30%	ALDH1B1/AGPS/NDUFA9/ACBD6/SDR39U1/PAM/AIFM3/ACADM/P3H1/GLUD1/ACBD3/MTO1/GCDH/GMDS/SCP2/OGFOD1/ACAD11/DAO/DUS4L/MTHFR/ILVBL/IVD/FMO3/ALKBH3/SIRT1/CBR4/PHYH/ACOT7/GPD1/GCLC/UXS1/CRYZ/CARNS1/DBT/DHFR/PARP1/METTL3/AIFM2/PANK3/CRY2/HACL1/PCCA/MCCC1/ALDH6A1/PARP15/CTBP1/CBR3/COQ6/HIBADH/DHCR7/P4HTM/ECI2/TYW1/CRYL1/PDXDC1/NNT/FMO4/FASN/PRMT1/HADH/OGFOD3/QSOX1/HAO2/NDUFV1/IDH3A/NUDT6/CTH/AIFM1/RNLS/ACADS…
GO:1902911	CC	GO:1902911	protein kinase complex	106	-0.406205482742523	-1.64479326121624	0.00232176282041037	0.0471665517543953	0.0412865333496292	8382	tags=43%, list=24%, signal=33%	SNW1/CDK13/PRKAB2/CCNJ/MAP3K5/MMS19/GTF2H1/CCNG1/CKS1B/CDK12/BCCIP/CCNT1/MAP3K7/ERCC2/UVRAG/ERCC3/WDR41/CCNA1/CKS2/CDK6/GTF2H5/GTF2H3/ERC1/LAS1L/PCNA/CDK4/CCNE1/CCND2/CCNB3/SIK2/CDK2/CCNA2/CCNF/CCNE2/PHKG1/MNAT1/GTF2H4/SORBS1/ACVR1C/ACVR2A/CCNI2/PHKA1/CCNB1/CDK1/ACVR2B/CCNB2
GO:0051054	BP	GO:0051054	positive regulation of DNA metabolic process	174	-0.336411786578975	-1.47374681749001	0.00232764497984111	0.0472048001667777	0.0413200135234952	6302	tags=34%, list=18%, signal=28%	PARP1/ERCC2/DHX9/TRIM28/ATR/TCP1/RAD50/DHX36/EYA2/DKC1/CLCF1/WRAP53/TMEM161A/MGMT/RFC5/SPIRE2/TIMELESS/SETMAR/USP7/OTUD4/HSP90AB1/RNF8/CCT6A/NAF1/WRN/NVL/MAPKAPK5/UBE2N/PCNA/CCT8/CCT7/RNF168/MYC/RFC4/GNL3/CD28/CBX8/RGCC/CDK2/RFC3/RPS3/PRKCQ/CCT2/NABP2/AURKB/PARM1/EGFR/TBX21/RAD51/NEK2/MSH2/DSCC1/FBXO4/PPARGC1A/POT1/ATAD5/CCT4/IL4/SMCHD1
GO:0002250	BP	GO:0002250	adaptive immune response	398	-0.283166561903799	-1.35229305048458	0.00235021150793909	0.0475806971324273	0.0416490492920867	3783	tags=20%, list=11%, signal=18%	GATA3/CLC/CD27/LY9/BTN3A2/MCOLN2/SPN/SLAMF6/GPR183/TRIM27/THEMIS/RNF168/UNG/FGA/LIG4/CD28/IFNK/BTLA/ZP3/CD40LG/HSPD1/RAG1/IL7R/SMAD7/CAMK4/HLA-DRB5/RORA/LAX1/CR2/RFTN1/PRKCQ/FYN/IL23A/ZAP70/C3/ADA/RORC/CD7/CD3G/TXK/C1QBP/SH2D1B/EBI3/OTUD7B/CD3D/ITK/SH2D1A/IL23R/SLAMF7/TBX21/SASH3/CD1C/SKAP1/KLRK1/LEF1/PRF1/IGLL5/GZMM/HLA-DQA2/ZBTB1/IRF4/ZNF683/CCR2/MSH2/IFNG/TAP2/EXO1/CD81/ATAD5/FOXJ1/XCL1/IL4/CD…
GO:0009259	BP	GO:0009259	ribonucleotide metabolic process	376	-0.278944127688794	-1.33179604437571	0.00237508986580836	0.0479786520446957	0.041997393153274	7041	tags=33%, list=20%, signal=27%	CBR4/SULT6B1/NUP37/NUP188/ACOT7/GPD1/RANBP2/NME3/PDP1/NME7/PARP1/TECR/PANK3/ZBTB20/ADCY9/PDE8A/ESRRB/ACSM6/IMPAD1/NUDT7/HMGCS1/GART/ADSL/ADCY2/MLYCD/AK9/DLG2/NUP133/PDPR/NUP155/OGT/AAAS/CASK/ADK/ACSS1/APRT/NUP205/FOXK2/SLC25A12/PDHX/THEM4/UQCC3/ELOVL4/DNAJC30/FASN/MCEE/ITPA/NUDT9/MVK/NUP210/NUP107/ACSM3/NME2/BPNT1/OXSM/ABHD14B/SLC26A2/PTHLH/NUP54/UMPS/PDHB/FOXK1/GIMAP7/PID1/DBI/PDE8B/IMPDH2/DLST/…
GO:0003690	MF	GO:0003690	double-stranded DNA binding	922	-0.241290728630081	-1.23130467612925	0.00237799808914233	0.0479786520446957	0.041997393153274	6975	tags=27%, list=20%, signal=22%	DMBX1/CLOCK/MEF2C/ZNF277/NFATC1/HDAC1/RAX/SMARCC2/MTERF1/CREB3L2/EED/GZF1/MED1/MYB/LONP1/MTERF3/ATF4/PSIP1/PAXBP1/HNRNPAB/MGA/TP53/GLI1/TBX5/PARP1/LHX8/THAP11/HOXB2/PAX5/ETV2/CENPC/CRY2/DHX9/ZNF605/ZSCAN21/ZNF395/ESRRB/SUB1/HMGA1/EAF2/ACTL6A/HDAC2/ZNF507/ZCCHC3/RAD50/DHX36/MCM5/POLRMT/SOX8/RAX2/ZNF239/CEBPZ/NFATC3/KMT2A/MTA1/BRF2/TCF12/HSFY2/ORC3/MXD3/BHLHA15/MAPT/MTERF4/PQBP1/RUVBL2/FOXK2/MYF5/T…
GO:0006163	BP	GO:0006163	purine nucleotide metabolic process	394	-0.278740313209854	-1.32974161087569	0.00238315419799793	0.0480006296910744	0.0420166309562596	7920	tags=36%, list=23%, signal=28%	POM121/PRPS2/DLG1/STOML2/P2RX7/AASS/APP/RAN/NUP43/ACSL5/PRPSAP1/PMVK/LDHC/PNP/CBR4/SULT6B1/NUP37/NUP188/ACOT7/GPD1/RANBP2/NME3/PDP1/NME7/PARP1/TECR/PANK3/ZBTB20/ADCY9/NUDT15/PDE8A/ESRRB/ACSM6/IMPAD1/NUDT7/HMGCS1/GART/ADSL/ADCY2/MLYCD/AK9/DLG2/NUP133/PDPR/NUP155/OGT/AAAS/CASK/NT5C/ADK/ACSS1/APRT/NUP205/FOXK2/SLC25A12/PDHX/THEM4/UQCC3/ELOVL4/DNAJC30/FASN/MCEE/ITPA/NUDT9/MVK/NUP210/NUP107/ACSM3/NME2…
GO:0050821	BP	GO:0050821	protein stabilization	169	-0.345002561127771	-1.50588198387947	0.00240173451580472	0.0482924573935998	0.0422720779568247	7576	tags=38%, list=22%, signal=30%	ZNF207/COG3/TRIM44/GOLGA7/GBA3/RPL11/BAG2/HYPK/PFN1/WDR81/HPS4/TELO2/PEX6/TP53/USP27X/PARK7/ATP1B1/IFT46/TCP1/CREBL2/WNT10B/CRTAP/PIK3R1/MCM8/AAK1/PPIB/USP7/RPL23/HSP90AB1/PHB/CCT6A/NAA15/NAA16/ZBED3/HCFC1/SMAD3/GTPBP4/USP13/PHB2/TAF9B/LAMP2/CCT8/CCT7/GTSE1/SMO/HSPD1/SMAD7/EPHA4/CCT2/CALR/CAMLG/PYHIN1/FKBPL/OTUD3/IRGM/RPS7/CHEK2/PFN2/BAG3/WFS1/PPARGC1A/CCT4/USP19/RPL5/IGF1
GO:0006490	BP	GO:0006490	oligosaccharide-lipid intermediate biosynthetic process	20	-0.626265605503667	-1.8177846034949	0.00243817609869947	0.0489418239676017	0.0428404912437079	9464	tags=85%, list=27%, signal=62%	MVD/ALG10B/ALG13/ALG6/ALG11/DPAGT1/ALG3/ALG1/DHDDS/ALG8/DOLK/NUS1/ALG2/ALG10/DOLPP1/SRD5A3/ALG9
GO:0005657	CC	GO:0005657	replication fork	66	-0.46538626492896	-1.7193289167426	0.00245914367729908	0.0492789012277777	0.0431355467655982	8192	tags=68%, list=24%, signal=52%	POLD1/RAD51D/MCM10/HMCES/XPA/BCAS2/PLRG1/XRCC3/TP53/MMS22L/POLD2/RPA2/RFC5/TIMELESS/RAD18/BLM/RAD51C/SMARCAL1/PRIM1/WRN/ZRANB3/ETAA1/PURA/RFC1/POLA1/PCNA/SMARCAD1/RPA3/POLH/POLA2/DNMT1/BAZ1B/PRPF19/RFC4/PRIM2/PIF1/TIPIN/RFC3/MCM3/DONSON/WDHD1/UHRF1/CDC45/GINS4/GINS2
GO:0000959	BP	GO:0000959	mitochondrial RNA metabolic process	40	-0.538412398719827	-1.82510315101228	0.00247094314360757	0.0494314269898307	0.0432690579027802	8683	tags=75%, list=25%, signal=56%	MRPL12/PNPT1/TFAM/MTO1/FASTKD5/CHCHD10/TARS2/SUPV3L1/TBRG4/MTERF1/MTERF3/TRMT10B/TRMT10C/PDE12/POLRMT/MTERF4/AARS2/CDK5RAP1/HSD17B10/SLC25A33/TRMT10A/YARS2/LRPPRC/TRMT61B/TFB2M/DARS2/EARS2/WARS2/MTERF2/TRIT1
GO:0046634	BP	GO:0046634	regulation of alpha-beta T cell activation	90	-0.419187565225285	-1.63978982855848	0.00249099245212904	0.0497481961294062	0.0435463370160237	2903	tags=26%, list=8%, signal=23%	ZBTB16/CD28/SMAD7/PRKCQ/IL23A/ZAP70/ADA/SH3RF1/EBI3/IL23R/TBX21/SASH3/IRF4/ZNF683/CCR2/IFNG/RARA/CD81/XCL1/GLI3/CD160/PRKCZ/RUNX3
GO:0032356	MF	GO:0032356	oxidized DNA binding	10	-0.762089921944756	-1.82107458918483	0.00251190053300532	0.0498968904059217	0.0436764943198314	8271	tags=100%, list=24%, signal=76%	MUTYH/OGG1/BLM/MSH6/WRN/RECQL4/RPS3/MSH2/POT1
GO:0006356	BP	GO:0006356	regulation of transcription by RNA polymerase I	28	-0.585239106399136	-1.81933616199999	0.00251355369600549	0.0498968904059217	0.0436764943198314	9931	tags=75%, list=29%, signal=54%	IPPK/DHX33/FLNA/PIH1D1/POLR2L/MED1/POLR2K/ATF4/RASL11A/PWP1/NOL11/SMARCA4/WDR75/UBTF/SMARCB1/HEATR1/NCL/UTP15/WDR43/ERBB2/EIF2AK3
GO:0002706	BP	GO:0002706	regulation of lymphocyte mediated immunity	140	-0.358713299872033	-1.52537162230135	0.00251628149949034	0.0498968904059217	0.0436764943198314	2792	tags=22%, list=8%, signal=20%	CD28/IL21/ZP3/HSPD1/IL7R/SMAD7/IL23A/CD96/NCR1/C3/RASGRP1/SH2D1B/CADM1/SH2D1A/IL23R/TBX21/SASH3/CRTAM/CD1C/KLRK1/ZBTB1/CCR2/MSH2/CD81/ATAD5/FOXJ1/XCL1/IL4/CD160/PRKCZ/RSAD2
GO:0051306	BP	GO:0051306	mitotic sister chromatid separation	60	-0.48018871933757	-1.7742119178232	0.00252243466259109	0.0498968904059217	0.0436764943198314	3714	tags=42%, list=11%, signal=37%	ZW10/CDC20/ANAPC1/CENPE/RIOK2/PLK1/USP44/TTK/MAD1L1/SPDL1/PTTG1/CUL3/PCID2/AURKB/PTTG3P/ESPL1/MAD2L1/FBXO5/CDT1/CENPF/CCNB1/DLGAP5/BUB1B/BUB1/TRIP13
GO:0033048	BP	GO:0033048	negative regulation of mitotic sister chromatid segregation	42	-0.530593679650173	-1.81463636064841	0.00252335590499194	0.0498968904059217	0.0436764943198314	3714	tags=45%, list=11%, signal=40%	ZW10/CDC20/PLK1/USP44/TTK/MAD1L1/SPDL1/PTTG1/PCID2/AURKB/PTTG3P/MAD2L1/FBXO5/CDT1/CENPF/CCNB1/BUB1B/BUB1/TRIP13
GO:0045619	BP	GO:0045619	regulation of lymphocyte differentiation	165	-0.347236185661709	-1.51167972864889	0.0025238027257761	0.0498968904059217	0.0436764943198314	3848	tags=27%, list=11%, signal=24%	DROSHA/GATA3/CD27/IKZF3/NFATC2/SOD1/ZMIZ1/DTX1/ZBTB16/CD28/MMP14/RAG1/IL7R/SMAD7/CARD11/CAMK4/IFNL1/IL23A/ZAP70/ADA/PCID2/RASGRP1/NRARP/ZC3H8/TNFRSF18/SH3RF1/ERBB2/TOX/IL23R/TBX21/HMGB3/SASH3/ZBTB1/XBP1/IRF4/ID2/ZNF683/CCR2/IFNG/RARA/FOXJ1/GLI3/IL4/PRKCZ/RUNX3
GO:0019693	BP	GO:0019693	ribose phosphate metabolic process	386	-0.277567093514824	-1.32328250763182	0.00253019162755772	0.0499395514716785	0.0437138370436173	7920	tags=36%, list=23%, signal=28%	POM121/PRPS2/UPRT/DLG1/STOML2/P2RX7/AASS/APP/RAN/NUP43/ACSL5/PRPSAP1/PMVK/LDHC/CBR4/SULT6B1/NUP37/NUP188/ACOT7/GPD1/RANBP2/NME3/PDP1/NME7/PARP1/TECR/PANK3/ZBTB20/ADCY9/PDE8A/ESRRB/ACSM6/IMPAD1/NUDT7/HMGCS1/GART/ADSL/ADCY2/MLYCD/AK9/DLG2/NUP133/PDPR/NUP155/OGT/AAAS/CASK/ADK/ACSS1/APRT/NUP205/FOXK2/SLC25A12/PDHX/THEM4/UQCC3/ELOVL4/DNAJC30/FASN/MCEE/ITPA/NUDT9/MVK/NUP210/NUP107/ACSM3/NME2/BPNT1/OXSM…
