# Supplementary material for: Comprehensive bioinformatics analyses reveal immune genes responsible for altered immune microenvironment in intervertebral disc degeneration
Source: Mol Genet Genomics. 2022 Jun 29;297(5):1229–42. doi: 10.1007/s00438-022-01912-3 (PMC9418280; doi:10.1007/s00438-022-01912-3)
Supplement: Supplementary file 3 — Supplementary Table S2. GSEA–KEGG results (IDD patients versus HV) [file 438_2022_1912_MOESM3_ESM.csv]

	ID	Description	setSize	enrichmentScore	NES	pvalue	p.adjust	qvalues	rank	leading_edge	core_enrichment
hsa05168	hsa05168	Herpes simplex virus 1 infection	478	-0.383009546832349	-1.91328050394879	1e-10	3.34e-08	2.87368421052632e-08	5053	tags=39%, list=23%, signal=31%	ZNF284/ZNF283/ZNF878/ZNF3/ZNF527/ZNF766/PIK3R2/ZNF561/EIF2B1/ZNF596/ZFP28/TP53/ZNF226/MAP3K7/ZNF615/ZNF141/HCFC2/ZNF605/ZNF426/ZNF853/ZNF23/ZNF195/ZNF836/ZNF585A/BIRC3/ZNF778/ZNF689/EIF2B3/ZNF718/ZNF479/BCL2/ZNF621/ZNF736/ZNF554/ZNF83/ZNF597/ZNF813/PIK3R1/ZNF79/ZNF841/ZNF559/ZNF19/ZNF480/ZNF671/ZNF623/ZNF222/ZNF555/ZNF275/ZNF436/HLA-DPA1/ZNF600/ZNF805/ZNF420/SRSF3/PDIA3/ZNF337/ZNF17/ZNF354B/HCFC1…
hsa04110	hsa04110	Cell cycle	124	-0.498051233546364	-2.07760135939128	1.94387329065371e-07	3.2462683953917e-05	2.7930389913077e-05	5126	tags=48%, list=23%, signal=37%	HDAC1/DBF4/RBX1/ANAPC5/TP53/STAG1/HDAC2/ATR/CDKN2C/CDC7/CDC16/MCM5/SMC3/ORC3/ANAPC10/CCNA1/MCM2/CDK6/CDC23/CDC25C/ANAPC2/SMAD3/TGFB3/PCNA/CDC20/CDK4/E2F1/CREBBP/ANAPC1/MYC/CCNE1/CCND2/CCNB3/RBL1/PLK1/CDK2/WEE1/TTK/MAD1L1/CDC25B/PTTG1/MCM3/ORC5/CCNA2/MCM6/ESPL1/MAD2L1/CCNE2/MCM4/CHEK2/CDC45/ORC6/E2F5/CCNB1/CDK1/CDC25A/CCNB2/CHEK1/BUB1B/BUB1
hsa03008	hsa03008	Ribosome biogenesis in eukaryotes	75	-0.531453242422205	-2.04306755118308	1.33295074801478e-05	0.00115002025221859	0.000989459592989832	6484	tags=72%, list=29%, signal=51%	POP4/RPP25L/SBDS/FCF1/CSNK2A1/BMS1/RAN/NMD3/RPP25/EMG1/POP1/AK6/FBLL1/LSG1/UTP14C/RIOK1/GNL2/RPP38/CSNK2A2/TCOF1/UTP18/UTP14A/WDR36/DKC1/RPP40/MPHOSPH10/POP7/PWP2/NXT2/REXO2/POP5/WDR75/NVL/NOL6/NOB1/DROSHA/IMP4/GTPBP4/RCL1/MDN1/RIOK2/GAR1/IMP3/WDR3/GNL3/RPP30/FBL/NHP2/HEATR1/UTP15/NOP58/WDR43/NXT1/SPATA5
hsa04380	hsa04380	Osteoclast differentiation	125	0.462294970032677	1.91786566526638	1.37726976313603e-05	0.00115002025221859	0.000989459592989832	3340	tags=34%, list=15%, signal=29%	MAPK3/IL1R1/FCGR1A/SIRPG/ITGB3/LILRB5/LILRA3/NCF1/SOCS3/NCF4/LILRA5/FCGR2C/LILRA2/FCGR2A/GAB2/IL1B/MAPK14/JUNB/IFNGR2/LILRB2/LILRA4/SPI1/SIRPB1/LILRB3/FCGR3A/CSF1/TREM2/IFNAR1/TNFRSF1A/FOSL2/AKT1/NCF2/FHL2/SIRPA/CALCR/MAPK12/LILRA1/GRB2/STAT1/TYK2/FOS/NOX1/JUND
hsa04740	hsa04740	Olfactory transduction	399	0.340867281028076	1.61779876641735	2.15476310690096e-05	0.00143938175540984	0.00123842174354518	5672	tags=28%, list=26%, signal=21%	OR8B3/OR10A4/OR6K2/OR1L3/OR2B2/OR10A5/OR52N5/OR4C3/OR1A1/OR10W1/ANO2/OR2V2/OR10H4/OR2M7/OR10G3/PDE2A/OR52K2/OR4D10/OR1D2/OR4D11/OR9A2/OR4X2/SLC8A1/OR5AS1/OR5B17/OR10A2/OR52I2/OR1S1/OR10AG1/SLC8A3/OR52H1/OR5V1/OR56B4/RGS2/OR2H1/OR6M1/OR7A10/OR52B2/OR7G3/OR10V1/OR10C1/OR3A3/PRKACA/OR2B6/OR9Q1/OR10G9/OR4A15/OR52B6/ARRB2/OR2A2/CALML3/OR13C5/OR10G4/OR1N1/OR6K3/OR52A1/OR2H2/OR1L6/OR8U1/OR2L8/OR5AK2/OR4…
hsa05150	hsa05150	Staphylococcus aureus infection	90	0.49811648017793	1.95579722359179	3.18673332510032e-05	0.00177394821763918	0.00152627753991647	4063	tags=40%, list=18%, signal=33%	HLA-DOA/DEFA4/DEFA3/FCGR1A/CAMP/FCAR/PTAFR/SELP/FPR2/FCGR2C/KRT31/FCGR2A/C5AR1/C3AR1/FPR1/KRT33A/KRT37/CFH/FCGR3A/C1R/C1QB/MBL2/DEFB1/KRT19/MASP2/SELPLG/C1S/ICAM1/KRT15/DEFB103A/C5/DEFB4A/ITGAM/C2/C4A/C1QC
hsa03010	hsa03010	Ribosome	130	-0.426965051959454	-1.79285932657227	7.09241552994306e-05	0.0033840954100014	0.00291162321755557	6774	tags=82%, list=31%, signal=57%	MRPS7/MRPL33/MRPL20/RPLP2/MRPS16/RPL26L1/MRPL12/RPS6/MRPL23/RPL19/MRPS11/RPS29/MRPL36/RPL22/MRPL15/MRPS12/MRPS10/RPS27/MRPS14/RPL11/RPS10/RPL7/RPL14/RPL12/MRPS2/MRPL35/MRPL13/MRPL16/RPL8/FAU/RPL31/MRPL24/MRPL22/MRPL19/RPL13/MRPL10/RPS8/MRPL18/MRPL21/RPL38/RPL35A/MRPS6/MRPL14/RPL37A/RPS15/MRPL32/RPL34/MRPL11/RPS5/RSL24D1/RPS27L/MRPL34/RPS11/MRPS21/MRPL30/RPL4/RPL36AL/RPL23/MRPL4/RPL36A/RPS28/RPL35…
hsa05133	hsa05133	Pertussis	75	0.498343971871533	1.90663392845977	0.000137851275937252	0.00575529077038025	0.00495176293827233	4600	tags=43%, list=21%, signal=34%	MAPK3/C4BPA/CASP3/LY96/IL1B/MAPK14/SERPING1/C1R/C1QB/IL6/MYD88/CASP1/IRAK1/MAPK12/IRF1/C1S/CALML3/CD14/GNAI3/FOS/RHOA/C5/ITGAM/TLR4/C2/C4A/MAPK13/C1QC/MAPK1/ITGA5/CXCL6/CALM2
hsa05152	hsa05152	Tuberculosis	172	0.393363450998537	1.6933352278998	0.000190515718300415	0.00639471480788172	0.00550191346533788	4137	tags=30%, list=19%, signal=25%	HLA-DOA/MAPK3/FCGR1A/CAMP/CLEC4E/CASP3/ATP6V0D1/FCGR2C/NOD2/FCGR2A/TLR6/CR1/IL1B/MAPK14/IFNGR2/IL10RB/TLR1/CLEC7A/CEBPB/TLR2/FCGR3A/TNFRSF1A/JAK2/CTSS/AKT1/IL6/MYD88/RAF1/ARHGEF12/PLK3/IRAK1/MAPK12/APAF1/MRC1/CALML3/RAB7A/CD14/LSP1/STAT1/RHOA/FCER1G/CAMK2B/PLA2R1/CLEC4M/ITGAM/ATP6V0A1/TLR4/MAPK13/ATP6V0B/IFNGR1/CASP9/MAPK1
hsa05202	hsa05202	Transcriptional misregulation in cancer	169	0.395058937222733	1.69467683055998	0.000191458527182087	0.00639471480788172	0.00550191346533788	3712	tags=31%, list=17%, signal=26%	HOXA10/ELANE/DEFA4/DEFA3/IL1R2/FCGR1A/BCL11B/PML/MPO/BCL2A1/MMP9/MLLT1/EWSR1/BCL6/BAIAP3/CSF2/GADD45A/EYA1/ETV7/CEBPE/AFF1/CDKN1A/PDGFA/SSX2/TMPRSS2/LYL1/CEBPB/SPI1/LMO2/PBX1/DDIT3/NFKBIZ/WT1/IL6/PAX3/GADD45G/PLAU/GADD45B/MDM2/CD14/JMJD1C/ETV6/CEBPA/RXRA/MEIS1/ETV5/PTCRA/SUPT3H/TSPAN7/DOT1L/FLT3/ITGAM/MAX
hsa00970	hsa00970	Aminoacyl-tRNA biosynthesis	25	-0.667856076166717	-2.02192052018406	0.000221354804763182	0.00672113679917299	0.00578276188520084	5509	tags=80%, list=25%, signal=60%	FARSA/TARS2/FARS2/PARS2/PSTK/IARS2/NARS2/AARS2/GATC/LARS2/GATB/SEPSECS/YARS2/SARS2/QRSL1/DARS2/MARS2/EARS2/WARS2/FARSB
hsa03013	hsa03013	RNA transport	159	-0.36888726837232	-1.60434721197479	0.000322307644468084	0.00897089610436168	0.00771841990699886	5978	tags=51%, list=27%, signal=37%	EIF4E/RNPS1/POM121/EIF3J/EIF3G/EIF4A3/RAN/NUP43/NMD3/RANGAP1/SNUPN/RPP25/POP1/EIF2B2/NUP37/NUP188/RANBP2/THOC2/THOC3/EIF2B1/EIF3F/RPP38/EIF4A1/EIF3A/FXR2/STRAP/EIF2B3/NUP133/TGS1/UPF3A/RPP40/NUP155/SRRM1/AAAS/EIF3I/MAGOHB/EIF3H/NUP205/PHAX/POP7/NXT2/DDX20/XPO5/POP5/EIF3C/EIF4A2/GEMIN6/EIF3B/NUP210/NUP107/PNN/PAIP1/NUP54/GEMIN4/EIF2S1/CLNS1A/SMN1/UPF3B/ALYREF/NUP88/NUP160/DDX19A/ELAC1/XPOT/GEMIN2/…
hsa04080	hsa04080	Neuroactive ligand-receptor interaction	336	0.300696131296843	1.40476026471413	0.00258469523665601	0.0664067853110082	0.0571353683892381	4857	tags=27%, list=22%, signal=21%	CTSG/HTR1B/HCRT/CRHR2/ADM/GRIN3A/CORT/LPAR2/P2RX1/ADRB3/GABRR3/GALR1/PTAFR/P2RY13/LHB/GABRP/INSL3/FPR2/CHRNA5/NPBWR1/HRH2/MCHR1/C5AR1/C3AR1/GRM4/NPW/P2RX3/F2RL1/GRIN3B/FPR1/GRIN2A/ADORA1/GIPR/NPY4R/GABRG2/TACR1/GPR50/HTR4/ADORA3/S1PR3/PARD3/CGA/CHRNA10/OPRL1/GRM7/GABRQ/GRM3/EDNRA/HCRTR1/MC3R/GRM1/CALCR/CHRNA1/GRID2/ADRA2A/LTB4R/TAAR2/PTGFR/GRM2/SSTR2/PRLHR/AVPR1A/PTH2/NPY/TACR2/P2RY1/C5/GABRB1/F2…
hsa04914	hsa04914	Progesterone-mediated oocyte maturation	93	-0.395166536789982	-1.57987087503963	0.00291961265763986	0.0668366882854401	0.0575052502424366	3791	tags=35%, list=17%, signal=30%	PIK3R1/RPS6KA6/RPS6KA2/AURKA/ANAPC10/SPDYE4/CCNA1/CDC23/HSP90AB1/CDC25C/SPDYE1/ANAPC2/AKT3/ADCY8/ANAPC1/PRKACB/CCNB3/SPDYE3/KIF22/PLK1/CDK2/MAD1L1/CDC25B/CCNA2/MAD2L1/PIK3R3/CCNB1/CDK1/CDC25A/CCNB2/BUB1/IGF1/PIK3CD
hsa01240	hsa01240	Biosynthesis of cofactors	140	-0.358976365879643	-1.52105536758622	0.00312347547679981	0.0668366882854401	0.0575052502424366	5362	tags=40%, list=24%, signal=31%	COX15/AK6/VKORC1L1/PMM2/GCLC/NME3/MTHFD1L/PMM1/NME7/DHFR/PANK3/ADSL/GSS/AK9/NADK2/COQ6/NAPRT/MOCS1/LIPT1/COQ5/BCAT2/NME2/OXSM/MMAB/UMPS/GPHN/MTHFD1/CAD/DHODH/COX10/FPGS/MPI/NME1/GGH/RDH13/LIPT2/PHOSPHO2/CTPS1/GMPPB/MOCS2/AK3/DHRS3/SHMT2/HPD/COQ3/SHMT1/TPK1/UGDH/EARS2/PDXP/PKLR/MTHFD2L/PSAT1/PANK1/AK5/CMPK2
hsa04145	hsa04145	Phagosome	147	0.364545818041242	1.54155781142189	0.00322576769025707	0.0668366882854401	0.0575052502424366	4639	tags=36%, list=21%, signal=29%	HLA-DOA/FCGR1A/ITGB3/MPO/NCF1/FCAR/ATP6V0D1/NCF4/FCGR2C/FCGR2A/TLR6/THBS1/CLEC7A/TLR2/ITGB5/RILP/FCGR3A/TUBA1A/TUBA8/TUBB1/TUBB8/C1R/CTSS/NCF2/HLA-A/SEC61A2/ATP6V1B2/MBL2/ATP6V1B1/CTSL/MRC1/RAB7A/CD14/TUBA3C/ATP6V0E1/TUBA3D/DYNC1LI1/HLA-B/PLA2R1/CLEC4M/ITGAM/ATP6V0A1/TLR4/ATP6V0B/STX7/COLEC12/TUBA1C/ATP6V1E1/ITGA5/CD36/VAMP3/OLR1/NOS1
hsa04726	hsa04726	Serotonergic synapse	111	0.38110039634247	1.55892459121023	0.00367194276953791	0.0668366882854401	0.0575052502424366	5104	tags=34%, list=23%, signal=26%	HTR1B/MAPK3/CASP3/GNG10/MAOA/HTR3C/GNG11/PTGS2/PTGS1/ALOX12/SLC6A4/HTR4/MAOB/GNB2/PRKACA/RAF1/CACNA1A/CYP2D6/GNAQ/DUSP1/GNAI3/GNB4/ALOX15B/CACNA1C/HTR3B/GABRB1/BRAF/PRKACG/ITPR2/MAPK1/RAPGEF3/HTR3E/GNG5/PRKCG/PLCB2/CACNA1D/PLA2G4A/HTR3A
hsa04612	hsa04612	Antigen processing and presentation	72	-0.422624248077496	-1.60829761122109	0.00374201841245184	0.0668366882854401	0.0575052502424366	1731	tags=25%, list=8%, signal=23%	HLA-DRB5/KLRC3/CALR/KLRC4/KIR2DL5A/KLRC1/KLRD1/RFXAP/HLA-DQA2/HSPA6/IFNG/KIR2DS4/TAP2/KIR3DL1/KIR2DS2/KIR2DS3/KIR2DL2/HLA-DPB1
hsa04621	hsa04621	NOD-like receptor signaling pathway	171	0.353365257078459	1.52038559471217	0.00380208705815378	0.0668366882854401	0.0575052502424366	4244	tags=27%, list=19%, signal=22%	NAMPT/DEFA4/MAPK3/DEFA3/CAMP/AIM2/NLRP6/NOD2/MEFV/CARD17/IL1B/MAPK14/NLRP12/NLRC4/PYDC1/IFNAR1/CARD16/PRKCD/CASP5/IL6/MYD88/CASP1/RBCK1/MAPK12/PKN2/CXCL1/GBP2/RNASEL/GBP1/STAT1/TYK2/RHOA/CARD6/IFI16/DEFB103A/TRIP6/RIPK3/DEFB4A/CASP4/TLR4/ITPR2/GSDMD/MAPK13/IRF7/MAPK1/GABARAPL2
hsa04114	hsa04114	Oocyte meiosis	121	-0.358111508038249	-1.48719854223729	0.00480396917430345	0.0802262852108676	0.0690254518202548	5513	tags=42%, list=25%, signal=32%	ANAPC11/PPP2R5D/SPDYC/SMC1A/PPP1CC/ITPR1/PPP2R5E/RBX1/ANAPC5/ADCY9/CALML6/ADCY2/PPP3CB/CDC16/SMC3/FBXO43/CALM1/RPS6KA6/RPS6KA2/AURKA/ANAPC10/SPDYE4/CAMK2D/PPP3R2/CDC23/CDC25C/SPDYE1/ANAPC2/PPP2R1B/CDC20/ITPR3/ADCY8/ANAPC1/CCNE1/PRKACB/SPDYE3/PLK1/CDK2/PPP3CC/MAD1L1/PTTG1/ESPL1/MAD2L1/CCNE2/FBXO5/CCNB1/CDK1/CCNB2/AR/BUB1/IGF1
hsa03022	hsa03022	Basal transcription factors	42	-0.487839517112199	-1.6691838621855	0.00508172587169129	0.0808236400545185	0.0695394066652492	8159	tags=64%, list=37%, signal=41%	CDK7/TAF4/GTF2F2/TAF15/TBP/TAF6L/GTF2E1/TAF9/TAF8/GTF2E2/TAF5L/GTF2H1/TAF6/TAF11/ERCC2/TAF3/TAF2/ERCC3/GTF2H5/GTF2H3/TAF5/TAF9B/GTF2IRD1/MNAT1/GTF2H4/TAF4B/TAF10
hsa04064	hsa04064	NF-kappa B signaling pathway	99	0.387005483221562	1.54583821148322	0.00546126197453095	0.0829118863406062	0.0713361013898062	3788	tags=29%, list=17%, signal=24%	UBE2I/IL1R1/BCL2A1/LTBR/TNFSF13B/LY96/GADD45A/IL1B/PTGS2/TRIM25/LYN/LTA/TNFRSF1A/CFLAR/CXCL12/MYD88/IRAK1/TNFSF14/CARD14/GADD45G/PLAU/ICAM1/CXCL1/GADD45B/CD14/PIAS4/CCL19/NFKB2/TLR4
hsa04218	hsa04218	Cellular senescence	155	-0.336939229823323	-1.45629649203558	0.00629105418327228	0.0875554421210614	0.0753313447811212	5865	tags=43%, list=26%, signal=32%	PPP3R1/GATA4/FOXM1/E2F3/FBXW11/ATM/RAD9B/HIPK2/TRPM7/ZFP36L2/CAPN2/SIRT1/PPP1CC/ITPR1/NFATC1/PIK3R2/TP53/HRAS/CALML6/FOXO1/ATR/RAD50/PPP3CB/NRAS/NFATC3/PIK3R1/CALM1/LIN9/HUS1/VDAC1/MRAS/CCNA1/PPP3R2/CDK6/SLC25A5/MYBL2/LIN52/SMAD3/TGFB3/AKT3/CDK4/ITPR3/E2F1/NFATC2/MYC/CCNE1/CCND2/RAD1/CCNB3/RBL1/CDK2/PPP3CC/CCNA2/ETS1/CCNE2/CHEK2/RRAS2/SLC25A4/E2F5/PIK3R3/CCNB1/CDK1/CDC25A/CCNB2/CHEK1/PIK3CD
hsa05034	hsa05034	Alcoholism	106	0.372205695170044	1.50695378734791	0.00629140901468704	0.0875554421210614	0.0753313447811212	4707	tags=30%, list=21%, signal=24%	MAPK3/GRIN3A/NTRK2/GNG10/MAOA/CREB5/GNG11/GRIN3B/CAMKK1/GRIN2A/MAOB/SOS2/CREB3L1/SLC6A3/GNB2/PRKACA/RAF1/HDAC5/CALML3/GRB2/CAMKK2/GNAI3/GNB4/NPY/BRAF/PRKACG/MAPK1/HDAC4/GNG5/SHC4/CALM2/SLC29A1
hsa03060	hsa03060	Protein export	22	-0.574463928133197	-1.69609329172774	0.00693141629498333	0.0926037217009773	0.0796748062539137	7343	tags=82%, list=33%, signal=55%	SPCS2/HSPA5/SPCS3/SEC11A/SRP14/OXA1L/SRP9/SRP68/IMMP2L/SEC63/SPCS1/SRP72/SEC61A1/SRPRB/IMMP1L/SEC61B/SEC61G/SEC11C
hsa04060	hsa04060	Cytokine-cytokine receptor interaction	287	0.304278947528708	1.39139800516966	0.00776971766747903	0.0998109884976153	0.0858758268510841	3237	tags=25%, list=15%, signal=21%	IL1R2/IL1R1/BMP8B/IL17F/INHBB/IL1RN/PPBP/OSM/IL27/CCL8/ACVR1B/LTBR/TNFSF13B/CSF2RB/CXCR1/CSF2/TNFSF12/TNFRSF10C/CXCR2/IL36B/ACVRL1/INHBA/IL1B/PF4/FAS/CSF3R/IFNGR2/MPL/IL10RB/CXCL16/OSMR/IL1RAP/CSF2RA/EPO/TNFSF10/CCR1/PF4V1/IL13RA1/CCL23/LTA/CSF1/IFNAR1/TNFRSF1A/CCL20/IL17RA/CCL16/RELT/CD4/CXCL12/IL1RL2/IL6/XCR1/IFNE/CXCL11/IL11/INHBC/TNFSF14/TNFSF13/BMP6/TNFRSF1B/IFNL2/CCL7/TNFRSF12A/CX3CL1/CXCL1…
